# Supplementary material for: Succinate Anaplerosis Has an Onco-Driving Potential in Prostate Cancer Cells
Source: Cancers (Basel). 2021 Apr 6;13(7):1727. doi: 10.3390/cancers13071727 (PMC8038717; doi:10.3390/cancers13071727)
Supplement: Supplementary file 1 [file cancers-13-01727-s001.zip]

Archive with 3 entries (2 files):
- cancers-1142827-supplementary-final/
- cancers-1142827-supplementary-final/Supplementary Figures.docx
- cancers-1142827-supplementary-final/Supplementary Tables.xlsx
