# Supplementary material for: Succinate Anaplerosis Has an Onco-Driving Potential in Prostate Cancer Cells
Source: Cancers (Basel). 2021 Apr 6;13(7):1727. doi: 10.3390/cancers13071727 (PMC8038717; doi:10.3390/cancers13071727)
Supplement: Supplementary file 1 [file cancers-13-01727-s001.zip › cancers-1142827-supplementary-final/Supplementary Tables.xlsx]

## Sheet: Legends
Supplementary Table Legends
Table S1: Metabolomics normalized data. Total ion count normalized data in LNCaP and RWPE-1 cells upon 5 mM succinate incubation for 1, 3, 6, 12 or 24 h, compared to control without succinate addition.
Table S2: Proteins associated to metabolites. All metabolites found REDUCED (blue), UNCHANGED (grey) and INCREASED (red) in 1 or 6 h succinate incubation for RWPE-1 and LNCaP cells are listed, and their associated proteins are linked. For further information, see material and methods section.
Table S3: Description of metabolite associated enzymes. (A) Full list of 148 enzymes associated to the metabolomics data and their description according to STRING free software (© STRING CONSORTIUM 2020, http://string-db.org) and separated lists of (B) RWPE-1 and (C) LNCaP cell lines.
Table S4: KEGG pathway analyzes relating each metabolic pathway with the enzymes found by manual curation in the metabolomic data. Data is clustered in REDUCED, UNCHANGED and INCREASED for 1 and 6 h in (A) RWPE-1 and (B) LNCaP cell lines.
Table S5: Transcriptomic data of genes encoding enzymes of interest displaying the expression in paired benign and malign prostate tissue samples. Data extracted from Schoepf et al (2020)23. Table shows the expression data comparing benign and PCa samples of the 148 enzymes from the metabolomics data. P values were calculated using multiple t-test followed by Benjamini–Hochberg correction for mul…

## Sheet: Table S1
Total ion count normalized by the average of the control
Sample	Succinate	fumarate	malate	aKG	2SC	2HG	proline	Oleic Acid	Palmitic Acid	Stearic Acid	Stearoylcarnitine	Oleylcarnitine	Palmitoylcarnitine	Myristoylcarnitine	Picolinamide	Isovalerylcarnitine	ButyrylCarnitine	pyridoxide	pyruvate	creatinine	Acetylcarnitine	Propionylcarnitine	Lactate	adenosine	phenylalanine	adenine	Hypoxanthine	Aminolevulinic acid	leucine	isoleucine	urea	Kynurenine	betaine	methionine	Pyroglutamic_Acid	tryptophan	Guanine	valine	carnitine	fructose	tyrosine	Mannitol/Sorbitol	histidine	creatine	Hypotaurine	glutamine	S-Adenosyl-Homocysteine	beta alanine	asparagine
RWPE-1 1h Suc	564.969	80.1197	77.5428	89.4602		58.9053	97.7457		143.626	99.6759					82.859	90.0697	85.405	394.778	318.028	47.4636	106.757	94.5703	59.942		125.609	178.29	40.1674	82.9783	111.232	101.157			101.18	118.834	126.843	105.484		107.804	88.4028		124.881		95.4934	86.7249		96.0229	75.1445	74.7332	98.9606
RWPE-1 1h Suc	433.226	99.8735	89.7292	102.907		85.4859	102.072		176.047	146.61					178.37	105.721	102.232	841.949	260.249	108.035	122.189	123.265	61.8484		123.962	143.542	42.4631	99.4092	107.899	156.648			119.577	124.058	115.553	112.359		108.954	118.297		135.976		98.7015	90.3877		97.2288	82.7983	129.339	101.499
RWPE-1 1h Suc	702.828	98.6385	89.8447	82.257		74.1389	101.127		105.78	63.2972					88.5618	87.3386	81.8602	517.654	341.171	64.0745	111.577	101.156	65.1161		127.469	199.295	38.56	96.7056	111.553	132.878			105.92	121.488	138.067	109.231		115.642	94.8876		122.371		102.324	85.714		90.6459	63.0977	107.271	93.1663
RWPE-1 1h Suc	204.531	98.5864	93.8341	112.936		87.7793	110.518		90.9878	114.364					83.0063	96.5092	88.9951	179.787	149.065	69.782	117.621	91.3168	45.6522		115.32	89.8352	49.2977	94.9794	99.5749	124.841			109.943	103.568	97.5189	102.922		110.811	104.203		121.621		97.5718	107.425		91.6002	98.0686	71.5867	100.504
RWPE-1 3h Suc	459.974	112.217	107.414	71.0753		64.1299	104.865		293.935	335.72					151.658	95.4844	87.0215	320.282	226.736	34.9847	122.19	98.6114	98.5257		140.547	154.267	42.5611	96.4388	134.319	117.587			109.451	129.882	111.946	132.453		119.777	106.177		137.275		95.1594	73.6058		91.195	47.5747	99.9399	114.54
RWPE-1 3h Suc	222.942	110.338	113.6	76.6798		54.5698	110.321		174.236	188.018					207.532	104.802	105.454	116.648	149.706	46.4549	119.095	126.205	82.2654		138.753	113.148	36.2199	108.176	130.074	103.181			104.568	139.079	95.7752	131.183		112.121	123.026		134.387		94.5924	93.6494		84.3459	54.6534	61.1184	107.238
RWPE-1 3h Suc	234.838	125.23	116.233	75.9679		68.6248	111.401		115.909	185.508					167.703	97.0638	98.3991	117.345	136.167	36.5107	123.282	124.01	96.4713		145.116	111.387	98.8612	117.368	122.627	141.992			107.199	140.615	94.0269	131.286		121.189	120.597		131.785		98.1346	76.9807		86.6338	48.3745	81.7202	113.613
RWPE-1 3h Suc	219.668	125.711	119.571	75.2731		65.87	102.861		180.525	190.28					163.334	82.1307	100.035	108.181	143.019	43.1664	117.583	118.214	92.8988		137.679	103.307	102.459	111.784	126.499	135.786			97.2636	127.266	97.5539	122.335		110.349	109.916		124.118		98.8983	98.5706		87.7412	49.8113	53.5523	114.153
RWPE-1 6h Suc	156.79	125.835	128.125	108.437		101.508	117.147		546.779	479.959					94.9513	121.248	110.461	105.08	96.7185	103.793	93.6904	82.2551	96.2093		104.529	81.6389	60.1796	103.117	102.871	103.67			107.862	107.39	20.8468	109.179		117.74	103.85		105.183		96.6361	89.1694		96.592	97.799	118.168	102.985
RWPE-1 6h Suc	230.627	120.849	117.248	116.945		90.417	109.163		381.038	290.226					73.945	111.97	87.4668	105.668	120.236	179.595	91.9788	94.0791	115.418		106.574	118.559	9.94112	104.228	108.27	123.508			104.768	110.064	104.536	107.099		113.821	105.933		101.258		97.9795	74.2458		101.494	82.7979	54.9818	110.187
RWPE-1 6h Suc	158.929	129.653	120.518	105.291		99.1169	102.13		162.909	187.462					100.668	88.6868	95.9449	78.5738	128.261	191.218	96.1705	73.5327	104.899		111.13	87.8988	3.61072	101.304	110.954	119.625			107.163	105.631	97.7867	107.54		101.701	103.681		113.163		98.5482	93.1357		99.3615	108.217	105.245	105.793
RWPE-1 6h Suc	181.431	113.717	113.715	98.9864		96.1217	103.657		195.174	158.369					80.5952	90.2907	92.0919	85.8574	120.001	148.349	88.3934	87.2379	106.029		101.572	95.1679	89.2122	98.723	105.413	122.468			97.3196	106.659	93.9671	108.803		103.884	93.5126		103.342		100.411	86.7176		102.744	96.393	74.6803	103.945
LNCaP 1h Suc	765.28	147.975	128.321	122.394	125.301	93.3038	90.4595	68.3433	146.778	164.269	102.393	94.6384	94.7151	88.5205	72.779	131.341	112.595	100.677	87.2088	95.7774	111.638	123.479	78.433	10.2448	94.0951	48.2871	67.6268	108.271	82.3281	99.356	73.6654	89.2009	127.861	99.9466	77.6677	100.49	38.839	89.3241	124.573	68.7688	88.2825	80.337	86.3382	93.7339	109.856	87.7512		120.919	98.3177
LNCaP 1h Suc	639.096	164.814	130.302	85.9654	127.381	105.623	94.6427	59.0772	99.8506	97.8891	70.2282	87.7647	82.39	97.6352	60.4715	114.344	106.364	84.0364	85.088	90.4329	115.339	124.99	75.4056	87.2437	84.2356	31.4467	36.3583	115.897	76.1115	84.4159	83.4474	113.04	134.55	94.6193	75.0883	84.378	4.16622	86.4302	122.33	65.4163	91.0994	73.6778	84.2201	87.5541	113.069	96.0016		122.487	111.194
LNCaP 1h Suc	571.77	169.424	136.161	47.8483	140.211	100.055	106.268	25.068	72.3697	73.963	51.509	79.1194	76.9396	96.1257	64.6419	116.198	114.935	80.6666	73.3326	92.4867	118.864	125.053	57.974	576.438	90.9716	73.3494	0.61119	119.89	80.5588	82.2648	67.5729	82.4381	135.275	99.13	71.3189	85.6976		88.5713	123.85	59.5277	87.434	135.828	77.3926	82.1279	124.898	98.3449		107.944	108.058
LNCaP 1h Suc	718.938	147.537	129.838	93.7976	150.533	90.6542	93.9433	23.3157	54.9651	100.697	87.0286	84.9188	100.859	86.6803	67.7744	120.472	103.736	88.902	81.8819	88.2752	108.838	104.107	68.3459	165.075	89.4416	46.9476	24.6832	102.816	77.2398	95.8168	70.9051	54.4251	129.602	98.8445	73.8044	94.5573	28.7269	84.8796	119.237	71.9105	89.4272	109.725	80.3037	90.7648	107.69	93.698		126.714	103.002
LNCaP 3h Suc	1661.33	110.517	101.478	62.8025	108.991	69.9043	106.054	307.362	330.309	233.64	62.0319	108.618	103.414	102.188	154.634	110.353	100.454	166.364	168.266	125.918	105.417	98.0396	156.385	320.273	143.372	137.814	150.675	105.748	137.937	147.04	101.633	309.844	122.665	136.85	142.086	143.001	81.6052	140.631	88.0073	146.99	124.808	274.163	118.939	69.1222	98.263	116.237		90.214	97.0764
LNCaP 3h Suc	1133.16	108.054	101.612	64.4624	106.405	101.423	98.5051	87.7309	72.6525	116.749	113.889	127.74	114.836	112.811	97.9778	101.582	94.743	102.945	112.962	98.6815	97.3865	97.1597	105.297	224.08	101.113	163.641	86.0346	91.4203	104.6	106.019	77.4194	82.2631	117.019	114.81	106.662	111.073	69.4132	103.919	90.1442	118.079	105.956	166.409	113.67	83.5642	97.7948	121.475		96.2517	106.906
LNCaP 3h Suc	751.99	117.458	107.889	53.3406	125.355	89.9941	114.455	245.858	208.591	175.494	68.6368	113.905	113.843	117.418	89.1819	113.757	104.957	97.8332	85.3304	98.0523	103.927	108.581	110.179	416.219	94.5488	104.209	64.7662	97.1611	90.5971	92.8932	73.0211	69.2	122.556	104.935	88.5679	92.5925	78.1198	103.227	100.152	88.0053	91.202	154.77	103.479	79.6634	113.204	115.847		81.005	105.68
LNCaP 3h Suc	1072.51	116.575	103.223	68.4105	109.959	90.9655	114.251	192.222	170.031	160.849	76.2683	104.472	102.806	122.161	96.1832	98.5594	95.0105	105.833	132.664	101.728	100.608	99.2128	110.266	158.94	104.807	54.5329	110.743	89.5524	117.008	108.626	96.807	161.133	121.283	120.048	103.209	109.478	117.114	117.438	88.6574	107.753	101.37	161.931	100.562	82.214	93.2272	103.881		82.062	103.525
LNCaP 6h Suc	1876.2	102.813	95.2344	73.1587	127.146	96.9911	117.198	77.799	240.628	192.301	51.8294	79.3959	90.4933	88.0472	165.309	100.842	103.765	172.406	176.551	140.427	94.9049	91.3689	162.081	997.328	151.455	125.068	47.6483	100.769	151.521	147.787	103.266	370.421	104.886	159.556	160.534	165.387	10.3098	154.393	101.615	164.141	148.2	298.57	127.136	68.5059	104.018	115.956		87.7569	98.7686
LNCaP 6h Suc	1592.58	128.197	110.514	60.9902	132.741	84.63	108.964	100.438	85.702	82.1303	54.8003	101.137	92.4914	102.249	160.989	107.563	108.818	158.011	147.797	132.281	103.383	95.87	154.966	1119.04	154.003	92.1048	22.7683	99.8073	139.642	147.715	96.2988	302.605	110.595	159.965	162.977	158.123	3.60527	134.099	101.403	146.958	140.972	275.388	112.677	72.0578	101.197	105.605		75.3763	102.684
LNCaP 6h Suc	1721.16	126.487	94.2519	91.8104	134.429	87.8532	121.923	38.7206	10.8349	18.6491	43.8974	83.966	87.3614	98.0594	134.466	94.9494	99.2135	138.711	163.103	118.043	97.9122	90.3776	162.793	451.033	143.977	38.51	110.942	101.633	126.789	141.87	158.17	304.697	108.535	157.657	99.4468	162.889	54.0131	137.278	110.652	142.234	143.278	259.51	113.137	70.3223	97.5053	114.468		91.842	113.068
LNCaP 6h Suc	1228.77	111.946	99.6006	103.972	106.233	105.729	112.973	129.652	155.354	121.825	37.153	70.8153	80.5087	105.624	131.835	91.7007	90.5287	139.194	119.483	110.701	91.1631	79.5176	135.685	614.001	129.188	53.9487	82.0524	86.9799	128.668	123.044	86.9732	201.211	101.441	139.352	145.476	134.975	92.9979	121.441	101.983	128.423	121.197	199.944	108.836	81.6291	101.876	115.612		91.6658	99.3339
LNCaP 3h treat succinate	2226.92	100.638	115.364	119.059	82.4457	96.9059	60.8236	45.7733	66.9037	36.7078	177.227	142.531	134.001	92.5291	99.9639	109.309	72.5085	113.93	185.996	96.8884	91.5615	123.618	51.4178		92.3396	108.127	260.168		102.212	86.0447	85.7013	110.539	124.718	102.249	93.3312	98.5551	85.3863	96.6479	64.6887	126.113	80.9651		92.7411	109.189	89.0045	115.237	39.6866	96.1597	72.5909
LNCaP 12h Suc	6631.21	78.2121	82.3269	66.8773	81.6616	39.577	79.6539	97.1555	64.2177	54.0627	99.1349	117.605	107.397	89.9725	263.533	111.789	79.9933	197.65	228.902	123.872	89.1738	98.6063	185.734		168.637	207.518	89.982		155.396	159.285	115.286	194.339	136.362	141.354	189.444	170.61	35.5077	162.839	90.838	331.845	141.98		116.624	86.3032	94.5351	103.803	48.1854	111.154	67.2264
LNCaP 12h Suc	2825.72	82.0035	92.2922	85.0832	90.5254	127.976	88.4424	99.4024	65.1921	40.0526	124.828	94.172	113.379	92.6319	137.499	101.491	91.3656	131.067	110.029	89.8337	94.6434	104.613	92.5452		115.824	104.746	71.6876		115.636	109.75	87.8652	143.445	132.372	118.004	107.279	120.575	36.1756	111.362	92.8879	155.183	100.703		103.629	96.6364	86.8118	105.999	45.2039	105.522	76.097
LNCaP 12h Suc	3013.15	77.1718	87.0581	70.2158	110.088	73.2903	86.7068	112.448	63.8705	48.3816	111.339	87.7981	76.9025	73.7188	140.397	101.129	92.1981	152.024	110.046	95.5501	95.3525	105.749	82.9895		124.691	117.303	82.8441		128.212	98.3377	92.2209	122.086	125.644	117.833	95.4537	133.788	50.8932	102.464	97.8099	170.661	107.362		107.71	98.2199	92.3907	107.211	91.2531	82.5572	70.697
LNCaP 12h Suc	3757.13	84.1127	88.7722	79.28	93.7842	76.7818	84.2541	53.9329	67.2894	50.2964	117.148	95.7742	104.317	79.8888	190.929	134.838	87.2508	188.36	152.265	107.934	91.6466	112.365	125.068		123.268	189.552	100.754		119.274	108.545	94.9557	142.077	126.637	115.528	129.258	122.466	25.5178	123.516	86.2342	181.545	107.35		104.242	94.9779	100.927	110.045	78.9503	110.191	76.5874
LNCaP 24h Suc	1358.08	93.2522	90.1363	96.6651	88.7686	111.055	105.843	51.2195	70.6577	55.6351	136.958	91.8255	85.5455	105.761	86.714	88.5113	85.9359	82.5466	92.6245	94.0263	91.5656	87.7058	94.5872		91.2175	96.7292	40.3488		88.6612	96.1962	88.0414	71.7134	103.896	105.176	84.7326	94.0397	25.652	92.1617	96.3013	81.3977	87.5679		96.2776	97.3374	85.8448	108.941	95.7809	133.038	107.199
LNCaP 24h Suc	1212	87.0327	92.8402	94.3209	96.6386	105.391	112.717	72.5092	44.694	30.8673	130.433	110.41	137.593	110.145	90.2671	106.703	104.002	98.3731	79.881	86.2278	102.37	102.153	73.5934		90.1734	69.05	63.9855		100.183	93.4769	136.233	87.0609	102.902	110.687	88.2783	96.8058	58.6788	101.722	108.305	80.9448	96.3068		109.44	95.7034	92.4891	103.572	99.7414	86.6472	102.862
LNCaP 24h Suc	1068.18	100.184	91.4112	100.198	114.119	118.511	112.846	86.7426	56.5391	53.4053	137.642	126.211	142.551	148.755	90.8952	117.677	90.0196	93.6557	97.0829	102.985	92.9226	104.593	94.2934		94.8351	95.6694	55.9272		92.0437	86.642	77.5675	94.5692	101.165	96.4894	91.2444	90.9262	39.7411	90.2976	102.312	68.1431	91.138		92.9116	98.0911	94.5827	106.579	87.8232	78.6728	102.812
LNCaP 24h Suc	1718.21	90.6057	93.5509	98.9238	95.109	180.872	104.357	65.1449	87.6183	78.9766	190.335	143.385	159.555	130.084	124.78	108.096	88.5636	93.4543	109.311	90.8279	91.7736	93.3397	111.558		93.413	100.324	65.8842		105.841	97.0414	87.6308	125.324	105.856	104.479	102.553	94.5356	53.9548	71.5911	100.391	107.709	98.3736		101.679	98.2484	93.1802	105.39	100.846	116.038	99.6409
[truncated: 48 more columns]

## Sheet: Table S2
RWPE-1
1h
REDUCED												UNCHANGED																																					INCREASED
Malate	2HG	Glutamate	Lactate	Hypoxanthine	Glutamine	Glycine	GSH	Alanine	S-Adenosyl-Methionine	ADP	Ornithine	Fumarate	aKG	NAD	Proline	Palmitic Acid	Stearic Acid	Isovalerylcarnitine	ButyrylCarnitine	Pyridoxide	Creatinine	Propionylcarnitine	Adenine	Aminolevulinic acid	Betaine	Pyroglutamic Acid	Carnitine	Creatine	S-Adenosyl-Homocysteine	Beta alanine	Asparagine	AMP	Serine	N-acetylaspartate	Taurine	3-Phosphoglycerate	Choline	Argininosuccinate	Carboyl-Aspartate	GSSG	Citrate	Cystathione	Arginine	ATP	GTP	UTP	CTP	Carbamoyl Phosphate	Succinate
FH	IDH2	GLS2	LDHB	PNP	GLUL	SHMT2	GSS	GPT	MAT1A	DNAH8	ARG1	ASL	GLUD1	NADSYN1	PYCR1	FASN	CRAT	CRAT	ACADS	PDXK	GAMT	CRAT	MTAP	ALAS2	ALDH7A1	QPCT	BBOX1	GAMT	AHCYL1	ABAT	ASNS	AK1	PSPH	NAT8L	GADL1	PHGDH	PLD1	ASL	CAD	GSS	CS	ENSG00000160200	ASL	PGK1	NME1	NME1	NME1	CPS1	SUCLA2
MDH1	IDH1	ALDH4A1	LDHA		GLS		GCLC	ALT	MAT2A	PRKAA1	ARG2	SDHA	IDH1		PYCR2			CPT1					ADSS	ALAS1		GGCT	CRAT	CKM	AHCY	UPB1			CBSL	FOLH1		TPI1	PLD2	ASS1			ACO1	CBSL	ASS1	ATP5A1	NME2	NME2	NME2		SUCLG2
MDH2		ABAT	LDH						MAT2B	PRKAA2	OAT	SDHAF1	IDH2		PYCRL								ADSL	ALDH18A1		PGPEP1	CPT2	CKB	AHCYL2	CSAD			SHMT2			PGAM2	CHAT				ACO2	CBS		ATP5F1		NME3	NME3		TMLHE
		GLUD1								PRKAB1	GATM	SDHAF2															CPT1A	GADT					SHMT1			PGAM1	ACHE							NME1-NME2		NME4	NME4		BBOX1
		GLUD2								PRKAB2		SDHB															CPT1B																	ASS1					SUCLG1
		GPT								PRKAG1		SDHC															CROT																						SDHA
		OAT								PRKAG2		SDHD															CPT1C																						SDHAF1
		TAT								PRKAG3		C6orf57															NAT8L																						SDHAF2
		BCAT1								ATP5A1		ACN9															FOLH1																						SDHB
		BCAT2								ATP5F1																																							SDHC
		GLS								PKM																																							SDHD
																																																	C6orf57
																																																	ACN9
LNCaP
1h
REDUCED																		UNCHANGED																								INCREASED
Oleic Acid	Oleylcarnitine	Pyruvate	Creatinine	Lactate	Hypoxanthine	Urea	Guanine	Fructose	Tyrosine	Creatine	AMP	S-Adenosyl-Methionine	ADP	Ornithine	Arginine	GDP	Pyroglutamic_Acid	2HG	Glutamate	Proline	Palmitic Acid	Stearic Acid	Stearoylcarnitine	Palmitoylcarnitine	Myristoylcarnitine	Pyridoxide	Adenine	Kynurenine	Glutamine	Glucose	Serine	N-acetylaspartate	Alanine	Choline	3 Phosphoserine	GMP	Carbamoyl Phosphate	Aminolevulinic acid	Mannitol/Sorbitol	3-Phosphoglycerate	UMP	Succinate	Argininosuccinate	Fumarate	Malate	2SC	NAD	Isovalerylcarnitine	ButyrylCarnitine
SCD	CRAT	CTH	GAMT	LDH	PNP	ARG1	PNP	SORD	PAH	GAMT	AK1	MAT1A	DNAH8	ARG1	ASL	ARHGAP44	QPCT	IDH2	GLS2	PYCR1	FASN	CRAT	CRAT	CPT1	CPT1	PDXK	MTAP	AFMID	GLUL	G6PC2	PSPH	NAT8L	GPT	PLD1	PSAT1	GMPS	CPS1	ALAS2	AKR1B1	PHGDH	UMPS	SUCLA2	ASL	ASL	FH	SUCLG1	NADSYN1	CRAT	ACADS
ACADVL	CPT1A	GPT		LDHB		ARG2		GPI		CKM		MAT2A	PRKAB1	ARG2	ASS1	GIMAP4	GGCT	IDH1	ALDH4A1	PYCR2				CRAT	CRAT		ADSS		GLS	G6PC	SHMT1	FOLH1	ALT	PLD2	LDHA			ALAS1		TPI1		TMLHE	ASS1	SDHA	MDH1	SUCLA2		CPT1
	CPT2	LDHA		LDHA		AGMAT				CKB		MAT2B	PKM	OAT		PCK2	PGPEP1		ABAT	PYCRL				CPT1A			ADSL				CBSL			CHAT				ALDH18A1		PGAM2		SUCLG1		SDHAF1	MDH2	ATPSCS
		LDHB								GADT			PRKAB2	GATM		GPN2			GLUD1					CPT2							SHMT2			ACHE						PGAM1		SUCLG2		SDHAF2		GTPSCS
		PKM											PRKAA2			SEPT10			GLUD2																							SDHA		SDHB		TMLHE
													PRKAA1						GPT																							SDHAF1		SDHC		BBOX
													PRKAG3						OAT																							SDHAF2		SDHD		GBBH
													PRKAG1						TAT																							SDHB		C6orf57		TMLD
													PRKAG2						BCAT1																							SDHC		ACN9		BBD
													ATP5A1						BCAT2																							SDHD				BBH
													ATP5F1						GLS																							C6orf57				SUCLG2
																																										ACN9
																																										BBOX1
[truncated: 97 more columns]

## Sheet: Table S3A
Related enzymes to metabolite production
ABAT	4-aminobutyrate aminotransferase, mitochondrial; Catalyzes the conversion of gamma-aminobutyrate and L- beta-aminoisobutyrate to succinate semialdehyde and methylmalonate semialdehyde, respectively. Can also convert delta-aminovalerate and beta-alanine; Belongs to the class-III pyridoxal-phosphate-dependent aminotransferase family (500 aa)
ACADS	Short-chain specific acyl-CoA dehydrogenase, mitochondrial; Introduces a double bond at position 2 in saturated acyl-CoA's of short chain length, i.e. less than 6 carbon atoms; Belongs to the acyl-CoA dehydrogenase family (412 aa)
ACADVL	Very long-chain specific acyl-CoA dehydrogenase, mitochondrial; Active toward esters of long-chain and very long chain fatty acids such as palmitoyl-CoA, mysritoyl-CoA and stearoyl-CoA. Can accommodate substrate acyl chain lengths as long as 24 carbons, but shows little activity for substrates of less than 12 carbons; Belongs to the acyl-CoA dehydrogenase family (678 aa)
ACHE	Acetylcholinesterase; Terminates signal transduction at the neuromuscular junction by rapid hydrolysis of the acetylcholine released into the synaptic cleft. Role in neuronal apoptosis; Belongs to the type-B carboxylesterase/lipase family (617 aa)
ACN9	Succinate dehydrogenase assembly factor 3, mitochondrial; Plays an essential role in the assembly of succinate dehydrogenase (SDH), an enzyme complex (also referred to as respiratory complex II) that is a component of both the tricarboxylic acid (TCA) cycle and the mitochondrial electron transport chain, and which couples the oxidation of succinate to fumarate with the reduction of ubiquinone (co…
ACO1	Cytoplasmic aconitate hydratase; Iron sensor. Binds a 4Fe-4S cluster and functions as aconitase when cellular iron levels are high. Functions as mRNA binding protein that regulates uptake, sequestration and utilization of iron when cellular iron levels are low. Binds to iron-responsive elements (IRES) in target mRNA species when iron levels are low. Binding of a 4Fe-4S cluster precludes RNA bindi…
ACO2	Aconitate hydratase, mitochondrial; Catalyzes the isomerization of citrate to isocitrate via cis-aconitate; Belongs to the aconitase/IPM isomerase family (780 aa)
ADA	Adenosine deaminase; Catalyzes the hydrolytic deamination of adenosine and 2-deoxyadenosine. Plays an important role in purine metabolism and in adenosine homeostasis. Modulates signaling by extracellular adenosine, and so contributes indirectly to cellular signaling events. Acts as a positive regulator of T-cell coactivation, by binding DPP4. Its interaction with DPP4 regulates lymphocyte-epithe…
ADO	2-aminoethanethiol dioxygenase (270 aa)
ADPRM	Manganese-dependent ADP-ribose/CDP-alcohol diphosphatase; Hydrolyzes ADP-ribose, IDP-ribose, CDP-glycerol, CDP- choline and CDP-ethanolamine, but not other non-reducing ADP- sugars or CDP-glucose. May be involved in immune cell signaling as suggested by the second-messenger role of ADP-ribose, which activates TRPM2 as a mediator of oxidative/nitrosative stress (By similarity) (342 aa)
ADSL	Adenylosuccinate lyase; Catalyzes two non-sequential steps in de novo AMP synthesis: converts (S)-2-(5-amino-1-(5-phospho-D- ribosyl)imidazole-4-carboxamido)succinate (SAICAR) to fumarate plus 5-amino-1-(5-phospho-D-ribosyl)imidazole-4-carboxamide, and thereby also contributes to de novo IMP synthesis, and converts succinyladenosine monophosphate (SAMP) to AMP and fumarate; Belongs to the lyase 1…
ADSS	Adenylosuccinate synthetase isozyme 2; Plays an important role in the de novo pathway and in the salvage pathway of purine nucleotide biosynthesis. Catalyzes the first committed step in the biosynthesis of AMP from IMP (456 aa)
AFMID	Kynurenine formamidase; Catalyzes the hydrolysis of N-formyl-L-kynurenine to L- kynurenine, the second step in the kynurenine pathway of tryptophan degradation. Kynurenine may be further oxidized to nicotinic acid, NAD(H) and NADP(H). Required for elimination of toxic metabolites (308 aa)
AGMAT	Agmatinase, mitochondrial; Agmatinase (352 aa)
AHCY	Adenosylhomocysteinase; Adenosylhomocysteine is a competitive inhibitor of S- adenosyl-L-methionine-dependent methyl transferase reactions; therefore adenosylhomocysteinase may play a key role in the control of methylations via regulation of the intracellular concentration of adenosylhomocysteine (432 aa)
AHCYL1	S-adenosylhomocysteine hydrolase-like protein 1; Multifaceted cellular regulator which coordinates several essential cellular functions including regulation of epithelial HCO3(-) and fluid secretion, mRNA processing and DNA replication. Regulates ITPR1 sensitivity to inositol 1,4,5-trisphosphate competing for the common binding site and acting as endogenous 'pseudoligand' whose inhibitory activit…
AHCYL2	Adenosylhomocysteinase 3; May regulate the electrogenic sodium/bicarbonate cotransporter SLC4A4 activity and Mg(2+)-sensitivity. On the contrary of its homolog AHCYL1, does not regulate ITPR1 sensitivity to inositol 1,4,5-trisphosphate; Belongs to the adenosylhomocysteinase family (611 aa)
AK1	Adenylate kinase isoenzyme 1; Catalyzes the reversible transfer of the terminal phosphate group between ATP and AMP. Also displays broad nucleoside diphosphate kinase activity. Plays an important role in cellular energy homeostasis and in adenine nucleotide metabolism; Belongs to the adenylate kinase family. AK1 subfamily (194 aa)
AKR1B1	Aldose reductase; Catalyzes the NADPH-dependent reduction of a wide variety of carbonyl-containing compounds to their corresponding alcohols with a broad range of catalytic efficiencies; Belongs to the aldo/keto reductase family (316 aa)
ALAS1	5-aminolevulinate synthase, nonspecific, mitochondrial; 5'-aminolevulinate synthase 1; Belongs to the class-II pyridoxal-phosphate-dependent aminotransferase family (640 aa)
ALAS2	5-aminolevulinate synthase, erythroid-specific, mitochondrial; 5'-aminolevulinate synthase 2 (587 aa)
ALDH18A1	Delta-1-pyrroline-5-carboxylate synthase; Bifunctional enzyme that converts glutamate to glutamate 5-semialdehyde, an intermediate in the biosynthesis of proline, ornithine and arginine (795 aa)
ALDH4A1	Delta-1-pyrroline-5-carboxylate dehydrogenase, mitochondrial; Irreversible conversion of delta-1-pyrroline-5- carboxylate (P5C), derived either from proline or ornithine, to glutamate. This is a necessary step in the pathway interconnecting the urea and tricarboxylic acid cycles. The preferred substrate is glutamic gamma-semialdehyde, other substrates include succinic, glutaric and adipic semiald…
ALDH7A1	Alpha-aminoadipic semialdehyde dehydrogenase; Multifunctional enzyme mediating important protective effects. Metabolizes betaine aldehyde to betaine, an important cellular osmolyte and methyl donor. Protects cells from oxidative stress by metabolizing a number of lipid peroxidation-derived aldehydes. Involved in lysine catabolism (539 aa)
ALDOA	Fructose-bisphosphate aldolase A; Plays a key role in glycolysis and gluconeogenesis. In addition, may also function as scaffolding protein (By similarity); Belongs to the class I fructose-bisphosphate aldolase family (418 aa)
ARG1	Arginase-1; Key element of the urea cycle converting L-arginine to urea and L-ornithine, which is further metabolized into metabolites proline and polyamides that drive collagen synthesis and bioenergetic pathways critical for cell proliferation, respectively; the urea cycle takes place primarily in the liver and, to a lesser extent, in the kidneys (330 aa)
ARG2	Arginase-2, mitochondrial; May play a role in the regulation of extra-urea cycle arginine metabolism and also in down-regulation of nitric oxide synthesis. Extrahepatic arginase functions to regulate L-arginine bioavailability to nitric oxid synthase (NOS). Arginine metabolism is a critical regulator of innate and adaptive immune responses. Seems to be involved in negative regulation of the survi…
ARHGAP44	Rho GTPase-activating protein 44; GTPase-activating protein (GAP) that stimulates the GTPase activity of Rho-type GTPases. Thereby, controls Rho-type GTPases cycling between their active GTP-bound and inactive GDP- bound states. May act as a GAP for CDC42 and RAC1. Endosomal recycling protein which, in association with SHANK3, is involved in synaptic plasticity. Promotes GRIA1 exocytosis from rec…
ASL	Argininosuccinate lyase (464 aa)
ASNS	Asparagine synthetase (561 aa)
ASPA	Aspartoacylase; Catalyzes the deacetylation of N-acetylaspartic acid (NAA) to produce acetate and L-aspartate. NAA occurs in high concentration in brain and its hydrolysis NAA plays a significant part in the maintenance of intact white matter. In other tissues it act as a scavenger of NAA from body fluids (313 aa)
ASS1	Argininosuccinate synthase; One of the enzymes of the urea cycle, the metabolic pathway transforming neurotoxic amonia produced by protein catabolism into inocuous urea in the liver of ureotelic animals. Catalyzes the formation of arginosuccinate from aspartate, citrulline and ATP and together with ASL it is responsible for the biosynthesis of arginine in most body tissues; Belongs to the arginin…
ATP5A1	ATP synthase subunit alpha, mitochondrial; Mitochondrial membrane ATP synthase (F(1)F(0) ATP synthase or Complex V) produces ATP from ADP in the presence of a proton gradient across the membrane which is generated by electron transport complexes of the respiratory chain. F-type ATPases consist of two structural domains, F(1) - containing the extramembraneous catalytic core, and F(0) - containing …
ATP5F1	ATP synthase F(0) complex subunit B1, mitochondrial; Mitochondrial membrane ATP synthase (F(1)F(0) ATP synthase or Complex V) produces ATP from ADP in the presence of a proton gradient across the membrane which is generated by electron transport complexes of the respiratory chain. F-type ATPases consist of two structural domains, F(1) - containing the extramembraneous catalytic core, and F(0) - c…
BBOX1	Gamma-butyrobetaine dioxygenase; Catalyzes the formation of L-carnitine from gamma- butyrobetaine; Belongs to the gamma-BBH/TMLD family (387 aa)
BCAT1	Branched-chain-amino-acid aminotransferase, cytosolic; Catalyzes the first reaction in the catabolism of the essential branched chain amino acids leucine, isoleucine, and valine (398 aa)
BCAT2	Branched-chain-amino-acid aminotransferase, mitochondrial; Catalyzes the first reaction in the catabolism of the essential branched chain amino acids leucine, isoleucine, and valine. May also function as a transporter of branched chain alpha-keto acids; Belongs to the class-IV pyridoxal-phosphate-dependent aminotransferase family (392 aa)
BLVRB	Flavin reductase (NADPH); Broad specificity oxidoreductase that catalyzes the NADPH-dependent reduction of a variety of flavins, such as riboflavin, FAD or FMN, biliverdins, methemoglobin and PQQ (pyrroloquinoline quinone). Contributes to heme catabolism and metabolizes linear tetrapyrroles. Can also reduce the complexed Fe(3+) iron to Fe(2+) in the presence of FMN and NADPH. In the liver, conver…
C6orf57	Succinate dehydrogenase assembly factor 4, mitochondrial; Plays an essential role in the assembly of succinate dehydrogenase (SDH), an enzyme complex (also referred to as respiratory complex II) that is a component of both the tricarboxylic acid (TCA) cycle and the mitochondrial electron transport chain, and which couples the oxidation of succinate to fumarate with the reduction of ubiquinone (co…
CAD	CAD protein; This protein is a "fusion" protein encoding four enzymatic activities of the pyrimidine pathway (GATase, CPSase, ATCase and DHOase); In the central section; belongs to the metallo- dependent hydrolases superfamily. DHOase family. CAD subfamily (2225 aa)
CBSL	Cystathionine beta-synthase-like protein; Hydro-lyase catalyzing the first step of the transsulfuration pathway, where the hydroxyl group of L-serine is displaced by L-homocysteine in a beta-replacement reaction to form L-cystathionine, the precursor of L-cysteine. This catabolic route allows the elimination of L-methionine and the toxic metabolite L- homocysteine. Also involved in the production…
CEPT1	Choline/ethanolaminephosphotransferase 1; Catalyzes both phosphatidylcholine and phosphatidylethanolamine biosynthesis from CDP-choline and CDP- ethanolamine, respectively. Involved in protein-dependent process of phospholipid transport to distribute phosphatidyl choline to the lumenal surface. Has a higher cholinephosphotransferase activity than ethanolaminephosphotransferase activity; Belongs t…
CHAT	Choline O-acetyltransferase; Catalyzes the reversible synthesis of acetylcholine (ACh) from acetyl CoA and choline at cholinergic synapses; Belongs to the carnitine/choline acetyltransferase family (748 aa)
CKB	Creatine kinase B-type; Reversibly catalyzes the transfer of phosphate between ATP and various phosphogens (e.g. creatine phosphate). Creatine kinase isoenzymes play a central role in energy transduction in tissues with large, fluctuating energy demands, such as skeletal muscle, heart, brain and spermatozoa (381 aa)
CKM	Creatine kinase M-type; Reversibly catalyzes the transfer of phosphate between ATP and various phosphogens (e.g. creatine phosphate). Creatine kinase isoenzymes play a central role in energy transduction in tissues with large, fluctuating energy demands, such as skeletal muscle, heart, brain and spermatozoa (381 aa)
CMPK1	UMP-CMP kinase; Catalyzes the phosphorylation of pyrimidine nucleoside monophosphates at the expense of ATP. Plays an important role in de novo pyrimidine nucleotide biosynthesis. Has preference for UMP and CMP as phosphate acceptors. Also displays broad nucleoside diphosphate kinase activity; Belongs to the adenylate kinase family. UMP-CMP kinase subfamily (228 aa)
CPS1	Carbamoyl-phosphate synthase [ammonia], mitochondrial; Involved in the urea cycle of ureotelic animals where the enzyme plays an important role in removing excess ammonia from the cell (1506 aa)
CPT1A	Carnitine O-palmitoyltransferase 1, liver isoform; Catalyzes the transfer of the acyl group of long-chain fatty acid-CoA conjugates onto carnitine, an essential step for the mitochondrial uptake of long-chain fatty acids and their subsequent beta-oxidation in the mitochondrion. Plays an important role in triglyceride metabolism (773 aa)
CPT1B	Carnitine O-palmitoyltransferase 1, muscle isoform; Carnitine palmitoyltransferase 1B (772 aa)
CPT1C	Carnitine O-palmitoyltransferase 1, brain isoform; May play a role in lipid metabolic process; Belongs to the carnitine/choline acetyltransferase family (803 aa)
CPT2	Carnitine O-palmitoyltransferase 2, mitochondrial; Carnitine palmitoyltransferase 2 (658 aa)
CRAT	Carnitine O-acetyltransferase; Carnitine acetylase is specific for short chain fatty acids. Carnitine acetylase seems to affect the flux through the pyruvate dehydrogenase complex. It may be involved as well in the transport of acetyl-CoA into mitochondria; Belongs to the carnitine/choline acetyltransferase family (626 aa)
CROT	Peroxisomal carnitine O-octanoyltransferase; Beta-oxidation of fatty acids. The highest activity concerns the C6 to C10 chain length substrate. Converts the end product of pristanic acid beta oxidation, 4,8-dimethylnonanoyl- CoA, to its corresponding carnitine ester; Belongs to the carnitine/choline acetyltransferase family (640 aa)
CS	Citrate synthase, mitochondrial; Citrate synthase (466 aa)
CSAD	Cysteine sulfinic acid decarboxylase (520 aa)
CTH	Cystathionine gamma-lyase; Catalyzes the last step in the trans-sulfuration pathway from methionine to cysteine. Has broad substrate specificity. Converts cystathionine to cysteine, ammonia and 2-oxobutanoate. Converts two cysteine molecules to lanthionine and hydrogen sulfide. Can also accept homocysteine as substrate. Specificity depends on the levels of the endogenous substrates. Generates the…
DNAH8	Dynein heavy chain 8, axonemal; Force generating protein of respiratory cilia. Produces force towards the minus ends of microtubules. Dynein has ATPase activity; the force-producing power stroke is thought to occur on release of ADP. Involved in sperm motility; implicated in sperm flagellar assembly (By similarity); Dyneins, axonemal (4707 aa)
ENSG00000160200	Cystathionine-beta-synthase (551 aa)
ENTPD4	Ectonucleoside triphosphate diphosphohydrolase 4; Hydrolyzes preferentially nucleoside 5'-diphosphates, nucleoside 5'-triphosphates are hydrolyzed only to a minor extent. The order of activity with different substrates is UDP >> GDP = CDP = TDP, AMP, ADP, ATP and UMP are not substrates. Preferred substrates for isoform 2 are CTP, UDP, CDP, GTP and GDP, while isoform 1 utilizes UTP and TTP; Belong…
FASN	Fatty acid synthase; Fatty acid synthetase catalyzes the formation of long- chain fatty acids from acetyl-CoA, malonyl-CoA and NADPH. This multifunctional protein has 7 catalytic activities and an acyl carrier protein; Seven-beta-strand methyltransferase motif containing (2511 aa)
FH	Fumarate hydratase, mitochondrial; Also acts as a tumor suppressor; Belongs to the class-II fumarase/aspartase family. Fumarase subfamily (510 aa)
FOLH1	Glutamate carboxypeptidase 2; Has both folate hydrolase and N-acetylated-alpha-linked- acidic dipeptidase (NAALADase) activity. Has a preference for tri- alpha-glutamate peptides. In the intestine, required for the uptake of folate. In the brain, modulates excitatory neurotransmission through the hydrolysis of the neuropeptide, N- aceylaspartylglutamate (NAAG), thereby releasing glutamate. Involv…
G6PC	Glucose-6-phosphatase; Hydrolyzes glucose-6-phosphate to glucose in the endoplasmic reticulum. Forms with the glucose-6-phosphate transporter (SLC37A4/G6PT) the complex responsible for glucose production through glycogenolysis and gluconeogenesis. Hence, it is the key enzyme in homeostatic regulation of blood glucose levels; Belongs to the glucose-6-phosphatase family (357 aa)
G6PC2	Glucose-6-phosphatase 2; May hydrolyze glucose-6-phosphate to glucose in the endoplasmic reticulum. May be responsible for glucose production through glycogenolysis and gluconeogenesis (By similarity); Glucose 6-phosphatases, catalytic (355 aa)
GADL1	Acidic amino acid decarboxylase GADL1; May catalyze the decarboxylation of aspartate, cysteine sulfinic acid, and cysteic acid to beta-alanine, hypotaurine and taurine, respectively. Does not exhibit any decarboxylation activity toward glutamate; Belongs to the group II decarboxylase family (521 aa)
GAMT	Guanidinoacetate N-methyltransferase; Converts guanidinoacetate to creatine, using S- adenosylmethionine as the methyl donor. Important in nervous system development; Belongs to the class I-like SAM-binding methyltransferase superfamily. RMT2 methyltransferase family (269 aa)
GATM	Glycine amidinotransferase, mitochondrial; Catalyzes the biosynthesis of guanidinoacetate, the immediate precursor of creatine. Creatine plays a vital role in energy metabolism in muscle tissues. May play a role in embryonic and central nervous system development. May be involved in the response to heart failure by elevating local creatine synthesis; Belongs to the amidinotransferase family (423 …
GCLC	Glutamate-cysteine ligase catalytic subunit (637 aa)
GGCT	Gamma-glutamylcyclotransferase; Catalyzes the formation of 5-oxoproline from gamma- glutamyl dipeptides and may play a significant role in glutathione homeostasis. Induces release of cytochrome c from mitochondria with resultant induction of apoptosis; Belongs to the gamma-glutamylcyclotransferase family (188 aa)
GIMAP4	GTPase IMAP family member 4; May play a role in regulating lymphocyte apoptosis (By similarity). Exhibits intrisinic GTPase activity. Shows a higher affinity for GDP over GTP (about 12-fold higher), and binding shows an absolute requirement for magnesium; Belongs to the TRAFAC class TrmE-Era-EngA-EngB-Septin- like GTPase superfamily. AIG1/Toc34/Toc159-like paraseptin GTPase family. IAN subfamily …
GLS	Glutaminase kidney isoform, mitochondrial; Catalyzes the first reaction in the primary pathway for the renal catabolism of glutamine. Plays a role in maintaining acid-base homeostasis. Regulates the levels of the neurotransmitter glutamate in the brain. Isoform 2 lacks catalytic activity; Ankyrin repeat domain containing (669 aa)
GLS2	Glutaminase liver isoform, mitochondrial; Plays an important role in the regulation of glutamine catabolism. Promotes mitochondrial respiration and increases ATP generation in cells by catalyzing the synthesis of glutamate and alpha-ketoglutarate. Increases cellular anti-oxidant function via NADH and glutathione production. May play a role in preventing tumor proliferation; Ankyrin repeat domain …
GLUD1	Glutamate dehydrogenase 1, mitochondrial; Mitochondrial glutamate dehydrogenase that converts L- glutamate into alpha-ketoglutarate. Plays a key role in glutamine anaplerosis by producing alpha-ketoglutarate, an important intermediate in the tricarboxylic acid cycle. May be involved in learning and memory reactions by increasing the turnover of the excitatory neurotransmitter glutamate (By simila…
GLUD2	Glutamate dehydrogenase 2, mitochondrial; Important for recycling the chief excitatory neurotransmitter, glutamate, during neurotransmission; Belongs to the Glu/Leu/Phe/Val dehydrogenases family (558 aa)
GLUL	Glutamine synthetase; This enzyme has 2 functions: it catalyzes the production of glutamine and 4-aminobutanoate (gamma-aminobutyric acid, GABA), the latter in a pyridoxal phosphate-independent manner (By similarity). Essential for proliferation of fetal skin fibroblasts; Belongs to the glutamine synthetase family (373 aa)
GMPS	GMP synthase [glutamine-hydrolyzing]; Involved in the de novo synthesis of guanine nucleotides which are not only essential for DNA and RNA synthesis, but also provide GTP, which is involved in a number of cellular processes important for cell division; Glutamine amidotransferase like class 1 domain containing (693 aa)
GPI	Glucose-6-phosphate isomerase; Besides it's role as a glycolytic enzyme, mammalian GPI can function as a tumor-secreted cytokine and an angiogenic factor (AMF) that stimulates endothelial cell motility. GPI is also a neurotrophic factor (Neuroleukin) for spinal and sensory neurons (569 aa)
GPN2	GPN-loop GTPase 2; Small GTPase required for proper localization of RNA polymerase II and III (RNAPII and RNAPIII). May act at an RNAP assembly step prior to nuclear import; GPN-loop GTPases (310 aa)
GPT	Alanine aminotransferase 1; Catalyzes the reversible transamination between alanine and 2-oxoglutarate to form pyruvate and glutamate. Participates in cellular nitrogen metabolism and also in liver gluconeogenesis starting with precursors transported from skeletal muscles (By similarity); Belongs to the class-I pyridoxal-phosphate-dependent aminotransferase family. Alanine aminotransferase subfam…
GSS	Glutathione synthetase; Belongs to the eukaryotic GSH synthase family (474 aa)
IDH1	Isocitrate dehydrogenase 1, cytosolic (414 aa)
IDH2	Isocitrate dehydrogenase [NADP], mitochondrial; Plays a role in intermediary metabolism and energy production. It may tightly associate or interact with the pyruvate dehydrogenase complex; Belongs to the isocitrate and isopropylmalate dehydrogenases family (452 aa)
LDHA	Lactate dehydrogenase A; Belongs to the LDH/MDH superfamily. LDH family (361 aa)
LDHB	Lactate dehydrogenase B; Belongs to the LDH/MDH superfamily. LDH family (334 aa)
MAT1A	S-adenosylmethionine synthase isoform type-1; Catalyzes the formation of S-adenosylmethionine from methionine and ATP. The reaction comprises two steps that are both catalyzed by the same enzyme: formation of S-adenosylmethionine (AdoMet) and triphosphate, and subsequent hydrolysis of the triphosphate (395 aa)
MAT2A	S-adenosylmethionine synthase isoform type-2; Catalyzes the formation of S-adenosylmethionine from methionine and ATP. The reaction comprises two steps that are both catalyzed by the same enzyme: formation of S-adenosylmethionine (AdoMet) and triphosphate, and subsequent hydrolysis of the triphosphate; Belongs to the AdoMet synthase family (395 aa)
MAT2B	Methionine adenosyltransferase 2 subunit beta; Regulatory subunit of S-adenosylmethionine synthetase 2, an enzyme that catalyzes the formation of S-adenosylmethionine from methionine and ATP. Regulates MAT2A catalytic activity by changing its kinetic properties, increasing its affinity for L- methionine. Can bind NADP (in vitro); Short chain dehydrogenase/reductase superfamily (334 aa)
MDH1	Malate dehydrogenase, cytoplasmic; Malate dehydrogenase 1; Belongs to the LDH/MDH superfamily. MDH type 2 family (352 aa)
MDH2	Malate dehydrogenase, mitochondrial; Malate dehydrogenase 2 (338 aa)
MTAP	S-methyl-5'-thioadenosine phosphorylase; Catalyzes the reversible phosphorylation of S-methyl-5'- thioadenosine (MTA) to adenine and 5-methylthioribose-1-phosphate. Involved in the breakdown of MTA, a major by-product of polyamine biosynthesis. Responsible for the first step in the methionine salvage pathway after MTA has been generated from S- adenosylmethionine. Has broad substrate specificity …
NADSYN1	Glutamine-dependent NAD(+) synthetase; NAD synthetase 1; In the C-terminal section; belongs to the NAD synthetase family (706 aa)
NAT8L	N-acetylaspartate synthetase; Plays a role in the regulation of lipogenesis by producing N-acetylaspartate acid (NAA), a brain-specific metabolite. NAA occurs in high concentration in brain and its hydrolysis plays a significant part in the maintenance of intact white matter. Promotes dopamine uptake by regulating TNF-alpha expression. Attenuates methamphetamine-induced inhibition of dopamine upt…
NME1	Nucleoside diphosphate kinase A; Major role in the synthesis of nucleoside triphosphates other than ATP. The ATP gamma phosphate is transferred to the NDP beta phosphate via a ping-pong mechanism, using a phosphorylated active-site intermediate. Possesses nucleoside-diphosphate kinase, serine/threonine-specific protein kinase, geranyl and farnesyl pyrophosphate kinase, histidine protein kinase an…
NME1-NME2	Nucleoside diphosphate kinase B; Major role in the synthesis of nucleoside triphosphates other than ATP. Negatively regulates Rho activity by interacting with AKAP13/LBC. Acts as a transcriptional activator of the MYC gene; binds DNA non-specifically. Exhibits histidine protein kinase activity (152 aa)
NME2	Nucleoside diphosphate kinase; Major role in the synthesis of nucleoside triphosphates other than ATP. Negatively regulates Rho activity by interacting with AKAP13/LBC. Acts as a transcriptional activator of the MYC gene; binds DNA non-specifically. Exhibits histidine protein kinase activity; NME/NM23 family (267 aa)
NME3	Nucleoside diphosphate kinase 3; Major role in the synthesis of nucleoside triphosphates other than ATP. The ATP gamma phosphate is transferred to the NDP beta phosphate via a ping-pong mechanism, using a phosphorylated active-site intermediate. Probably has a role in normal hematopoiesis by inhibition of granulocyte differentiation and induction of apoptosis; NME/NM23 family (169 aa)
NME4	Nucleoside diphosphate kinase, mitochondrial; Major role in the synthesis of nucleoside triphosphates other than ATP. The ATP gamma phosphate is transferred to the NDP beta phosphate via a ping-pong mechanism, using a phosphorylated active-site intermediate. Through the catalyzed exchange of gamma-phosphate between di- and triphosphonucleosides participates in regulation of intracellular nucleoti…
OAT	Ornithine aminotransferase, mitochondrial; Ornithine aminotransferase (439 aa)
P4HA1	Prolyl 4-hydroxylase subunit alpha-1; Catalyzes the post-translational formation of 4- hydroxyproline in -Xaa-Pro-Gly- sequences in collagens and other proteins; Belongs to the P4HA family (534 aa)
P4HA2	Prolyl 4-hydroxylase subunit alpha-2; Catalyzes the post-translational formation of 4- hydroxyproline in -Xaa-Pro-Gly- sequences in collagens and other proteins (535 aa)
P4HA3	Prolyl 4-hydroxylase subunit alpha-3; Catalyzes the post-translational formation of 4- hydroxyproline in -Xaa-Pro-Gly- sequences in collagens and other proteins; Belongs to the P4HA family (604 aa)
P4HTM	Transmembrane prolyl 4-hydroxylase; Catalyzes the post-translational formation of 4- hydroxyproline in hypoxia-inducible factor (HIF) alpha proteins. Hydroxylates HIF1A at 'Pro-402' and 'Pro-564'. May function as a cellular oxygen sensor and, under normoxic conditions, may target HIF through the hydroxylation for proteasomal degradation via the von Hippel-Lindau ubiquitination complex (563 aa)
PAH	Phenylalanine-4-hydroxylase; Phenylalanine hydroxylase (452 aa)
PCK2	Phosphoenolpyruvate carboxykinase [GTP], mitochondrial; Catalyzes the conversion of oxaloacetate (OAA) to phosphoenolpyruvate (PEP), the rate-limiting step in the metabolic pathway that produces glucose from lactate and other precursors derived from the citric acid cycle; Belongs to the phosphoenolpyruvate carboxykinase [GTP] family (640 aa)
PDXK	Pyridoxal kinase; Required for synthesis of pyridoxal-5-phosphate from vitamin B6; Belongs to the pyridoxine kinase family (312 aa)
PGAM1	Phosphoglycerate mutase 1; Interconversion of 3- and 2-phosphoglycerate with 2,3- bisphosphoglycerate as the primer of the reaction. Can also catalyze the reaction of EC 5.4.2.4 (synthase), but with a reduced activity (254 aa)
PGAM2	Phosphoglycerate mutase 2; Interconversion of 3- and 2-phosphoglycerate with 2,3- bisphosphoglycerate as the primer of the reaction. Can also catalyze the reaction of EC 5.4.2.4 (synthase), but with a reduced activity; Belongs to the phosphoglycerate mutase family. BPG- dependent PGAM subfamily (253 aa)
PGK1	Phosphoglycerate kinase 1; In addition to its role as a glycolytic enzyme, it seems that PGK-1 acts as a polymerase alpha cofactor protein (primer recognition protein). May play a role in sperm motility (417 aa)
PGPEP1	Pyroglutamyl-peptidase 1; Removes 5-oxoproline from various penultimate amino acid residues except L-proline (209 aa)
PGS1	CDP-diacylglycerol--glycerol-3-phosphate 3-phosphatidyltransferase, mitochondrial; Functions in the biosynthesis of the anionic phospholipids phosphatidylglycerol and cardiolipin; Belongs to the CDP-alcohol phosphatidyltransferase class-II family (556 aa)
PHGDH	D-3-phosphoglycerate dehydrogenase; Catalyzes the reversible oxidation of 3-phospho-D- glycerate to 3-phosphonooxypyruvate, the first step of the phosphorylated L-serine biosynthesis pathway. Also catalyzes the reversible oxidation of 2-hydroxyglutarate to 2-oxoglutarate and the reversible oxidation of (S)-malate to oxaloacetate; Belongs to the D-isomer specific 2-hydroxyacid dehydrogenase family…
PKM	Pyruvate kinase PKM; Glycolytic enzyme that catalyzes the transfer of a phosphoryl group from phosphoenolpyruvate (PEP) to ADP, generating ATP. Stimulates POU5F1-mediated transcriptional activation. Plays a general role in caspase independent cell death of tumor cells. The ratio between the highly active tetrameric form and nearly inactive dimeric form determines whether glucose carbons are chann…
PLD1	Phospholipase D1; Implicated as a critical step in numerous cellular pathways, including signal transduction, membrane trafficking, and the regulation of mitosis. May be involved in the regulation of perinuclear intravesicular membrane traffic (By similarity); Phospholipases (1074 aa)
PLD2	Phospholipase D2; May have a role in signal-induced cytoskeletal regulation and/or endocytosis; Phospholipases (933 aa)
PNP	Purine nucleoside phosphorylase; The purine nucleoside phosphorylases catalyze the phosphorolytic breakdown of the N-glycosidic bond in the beta- (deoxy)ribonucleoside molecules, with the formation of the corresponding free purine bases and pentose-1-phosphate (289 aa)
PRKAA1	5'-AMP-activated protein kinase catalytic subunit alpha-1; Catalytic subunit of AMP-activated protein kinase (AMPK), an energy sensor protein kinase that plays a key role in regulating cellular energy metabolism. In response to reduction of intracellular ATP levels, AMPK activates energy-producing pathways and inhibits energy-consuming processes: inhibits protein, carbohydrate and lipid biosynthe…
PRKAA2	5'-AMP-activated protein kinase catalytic subunit alpha-2; Catalytic subunit of AMP-activated protein kinase (AMPK), an energy sensor protein kinase that plays a key role in regulating cellular energy metabolism. In response to reduction of intracellular ATP levels, AMPK activates energy-producing pathways and inhibits energy-consuming processes: inhibits protein, carbohydrate and lipid biosynthe…
PRKAB1	5'-AMP-activated protein kinase subunit beta-1; Non-catalytic subunit of AMP-activated protein kinase (AMPK), an energy sensor protein kinase that plays a key role in regulating cellular energy metabolism. In response to reduction of intracellular ATP levels, AMPK activates energy-producing pathways and inhibits energy-consuming processes: inhibits protein, carbohydrate and lipid biosynthesis, as…
PRKAB2	5'-AMP-activated protein kinase subunit beta-2; Non-catalytic subunit of AMP-activated protein kinase (AMPK), an energy sensor protein kinase that plays a key role in regulating cellular energy metabolism. In response to reduction of intracellular ATP levels, AMPK activates energy-producing pathways and inhibits energy-consuming processes: inhibits protein, carbohydrate and lipid biosynthesis, as…
PRKAG1	5'-AMP-activated protein kinase subunit gamma-1; AMP/ATP-binding subunit of AMP-activated protein kinase (AMPK), an energy sensor protein kinase that plays a key role in regulating cellular energy metabolism. In response to reduction of intracellular ATP levels, AMPK activates energy-producing pathways and inhibits energy-consuming processes: inhibits protein, carbohydrate and lipid biosynthesis,…
PRKAG2	5'-AMP-activated protein kinase subunit gamma-2; AMP/ATP-binding subunit of AMP-activated protein kinase (AMPK), an energy sensor protein kinase that plays a key role in regulating cellular energy metabolism. In response to reduction of intracellular ATP levels, AMPK activates energy-producing pathways and inhibits energy-consuming processes: inhibits protein, carbohydrate and lipid biosynthesis,…
PRKAG3	5'-AMP-activated protein kinase subunit gamma-3; AMP/ATP-binding subunit of AMP-activated protein kinase (AMPK), an energy sensor protein kinase that plays a key role in regulating cellular energy metabolism. In response to reduction of intracellular ATP levels, AMPK activates energy-producing pathways and inhibits energy-consuming processes: inhibits protein, carbohydrate and lipid biosynthesis,…
PSAT1	Phosphoserine aminotransferase; Catalyzes the reversible conversion of 3- phosphohydroxypyruvate to phosphoserine and of 3-hydroxy-2-oxo-4- phosphonooxybutanoate to phosphohydroxythreonine; Belongs to the class-V pyridoxal-phosphate-dependent aminotransferase family. SerC subfamily (370 aa)
PSPH	Phosphoserine phosphatase; Catalyzes the last step in the biosynthesis of serine from carbohydrates. The reaction mechanism proceeds via the formation of a phosphoryl-enzyme intermediates; HAD Asp-based non-protein phosphatases (225 aa)
PYCR1	Pyrroline-5-carboxylate reductase 1, mitochondrial; Housekeeping enzyme that catalyzes the last step in proline biosynthesis. Can utilize both NAD and NADP, but has higher affinity for NAD. Involved in the cellular response to oxidative stress (346 aa)
PYCR2	Pyrroline-5-carboxylate reductase 2; Housekeeping enzyme that catalyzes the last step in proline biosynthesis. In some cell types, such as erythrocytes, its primary function may be the generation of NADP(+). Can utilize both NAD and NADP. Has higher affinity for NADP, but higher catalytic efficiency with NADH. Involved in cellular response to oxidative stress (320 aa)
PYCRL	Pyrroline-5-carboxylate reductase 3; Enzyme that catalyzes the last step in proline biosynthesis. Proline is synthesized from either glutamate or ornithine; both are converted to pyrroline-5-carboxylate (P5C), and then to proline via pyrroline-5-carboxylate reductases (PYCRs). PYCRL is exclusively linked to the conversion of ornithine to proline (286 aa)
QPCT	Glutaminyl-peptide cyclotransferase; Responsible for the biosynthesis of pyroglutamyl peptides. Has a bias against acidic and tryptophan residues adjacent to the N-terminal glutaminyl residue and a lack of importance of chain length after the second residue. Also catalyzes N-terminal pyroglutamate formation. In vitro, catalyzes pyroglutamate formation of N-terminally truncated form of APP amyloid…
SCD	Acyl-CoA desaturase; Stearyl-CoA desaturase that utilizes O(2) and electrons from reduced cytochrome b5 to introduce the first double bond into saturated fatty acyl-CoA substrates. Catalyzes the insertion of a cis double bond at the delta-9 position into fatty acyl-CoA substrates including palmitoyl-CoA and stearoyl-CoA. Gives rise to a mixture of 16:1 and 18:1 unsaturated fatty acids. Plays an i…
SDHA	Succinate dehydrogenase [ubiquinone] flavoprotein subunit, mitochondrial; Flavoprotein (FP) subunit of succinate dehydrogenase (SDH) that is involved in complex II of the mitochondrial electron transport chain and is responsible for transferring electrons from succinate to ubiquinone (coenzyme Q). Can act as a tumor suppressor; Belongs to the FAD-dependent oxidoreductase 2 family. FRD/SDH subfami…
SDHAF1	Succinate dehydrogenase assembly factor 1, mitochondrial; Plays an essential role in the assembly of succinate dehydrogenase (SDH), an enzyme complex (also referred to as respiratory complex II) that is a component of both the tricarboxylic acid (TCA) cycle and the mitochondrial electron transport chain, and which couples the oxidation of succinate to fumarate with the reduction of ubiquinone (co…
SDHAF2	Succinate dehydrogenase assembly factor 2, mitochondrial; Plays an essential role in the assembly of succinate dehydrogenase (SDH), an enzyme complex (also referred to as respiratory complex II) that is a component of both the tricarboxylic acid (TCA) cycle and the mitochondrial electron transport chain, and which couples the oxidation of succinate to fumarate with the reduction of ubiquinone (co…
SDHB	Succinate dehydrogenase [ubiquinone] iron-sulfur subunit, mitochondrial; Iron-sulfur protein (IP) subunit of succinate dehydrogenase (SDH) that is involved in complex II of the mitochondrial electron transport chain and is responsible for transferring electrons from succinate to ubiquinone (coenzyme Q) (280 aa)
SDHC	Succinate dehydrogenase cytochrome b560 subunit, mitochondrial; Membrane-anchoring subunit of succinate dehydrogenase (SDH) that is involved in complex II of the mitochondrial electron transport chain and is responsible for transferring electrons from succinate to ubiquinone (coenzyme Q); Belongs to the cytochrome b560 family (169 aa)
SDHD	Succinate dehydrogenase [ubiquinone] cytochrome b small subunit, mitochondrial; Membrane-anchoring subunit of succinate dehydrogenase (SDH) that is involved in complex II of the mitochondrial electron transport chain and is responsible for transferring electrons from succinate to ubiquinone (coenzyme Q) (159 aa)
SEPT10	Septin-10; Filament-forming cytoskeletal GTPase. May play a role in cytokinesis (Potential); Belongs to the TRAFAC class TrmE-Era-EngA-EngB-Septin- like GTPase superfamily. Septin GTPase family (454 aa)
SHMT1	Serine hydroxymethyltransferase, cytosolic; Interconversion of serine and glycine (483 aa)
SHMT2	Serine hydroxymethyltransferase, mitochondrial; Contributes to the de novo mitochondrial thymidylate biosynthesis pathway via its role in glycine and tetrahydrofolate metabolism. Thymidylate biosynthesis is required to prevent uracil accumulation in mtDNA. Interconversion of serine and glycine. Associates with mitochondrial DNA. Plays a role in the deubiquitination of target proteins as component…
SORD	Sorbitol dehydrogenase; Converts sorbitol to fructose. Part of the polyol pathway that plays an important role in sperm physiology. May play a role in the sperm motility by providing an energetic source for sperm; Belongs to the zinc-containing alcohol dehydrogenase family (357 aa)
SUCLA2	Succinate--CoA ligase [ADP-forming] subunit beta, mitochondrial; ATP-specific succinyl-CoA synthetase functions in the citric acid cycle (TCA), coupling the hydrolysis of succinyl-CoA to the synthesis of ATP and thus represents the only step of substrate-level phosphorylation in the TCA. The beta subunit provides nucleotide specificity of the enzyme and binds the substrate succinate, while the bi…
SUCLG1	Succinate--CoA ligase [ADP/GDP-forming] subunit alpha, mitochondrial; Succinyl-CoA synthetase functions in the citric acid cycle (TCA), coupling the hydrolysis of succinyl-CoA to the synthesis of either ATP or GTP and thus represents the only step of substrate-level phosphorylation in the TCA. The alpha subunit of the enzyme binds the substrates coenzyme A and phosphate, while succinate binding a…
SUCLG2	Succinate--CoA ligase [GDP-forming] subunit beta, mitochondrial; GTP-specific succinyl-CoA synthetase functions in the citric acid cycle (TCA), coupling the hydrolysis of succinyl-CoA to the synthesis of GTP and thus represents the only step of substrate-level phosphorylation in the TCA. The beta subunit provides nucleotide specificity of the enzyme and binds the substrate succinate, while the bi…
TAT	Tyrosine aminotransferase; Transaminase involved in tyrosine breakdown. Converts tyrosine to p-hydroxyphenylpyruvate. Can catalyze the reverse reaction, using glutamic acid, with 2-oxoglutarate as cosubstrate (in vitro). Has much lower affinity and transaminase activity towards phenylalanine (454 aa)
TMLHE	Trimethyllysine dioxygenase, mitochondrial; Converts trimethyllysine (TML) into hydroxytrimethyllysine (HTML); Belongs to the gamma-BBH/TMLD family (421 aa)
TPI1	Triosephosphate isomerase 1; Belongs to the triosephosphate isomerase family (286 aa)
UMPS	Uridine 5'-monophosphate synthase; Uridine monophosphate synthetase; In the C-terminal section; belongs to the OMP decarboxylase family (480 aa)
UPB1	Beta-ureidopropionase; Converts N-carbamoyl-beta-aminoisobutyrate and N- carbamoyl-beta-alanine (3-ureidopropanoate) to, respectively, beta-aminoisobutyrate and beta-alanine, ammonia and carbon dioxide (384 aa)
URAD	Putative 2-oxo-4-hydroxy-4-carboxy-5-ureidoimidazoline decarboxylase; Catalyzes the stereoselective decarboxylation of 2-oxo- 4-hydroxy-4-carboxy-5-ureidoimidazoline (OHCU) to (S)-allantoin (173 aa)

## Sheet: Table S3B
RWPE-1
ABAT	4-aminobutyrate aminotransferase, mitochondrial; Catalyzes the conversion of gamma-aminobutyrate and L- beta-aminoisobutyrate to succinate semialdehyde and methylmalonate semialdehyde, respectively. Can also convert delta-aminovalerate and beta-alanine; Belongs to the class-III pyridoxal-phosphate-dependent aminotransferase family (500 aa)
ACADS	Short-chain specific acyl-CoA dehydrogenase, mitochondrial; Introduces a double bond at position 2 in saturated acyl-CoA's of short chain length, i.e. less than 6 carbon atoms; Belongs to the acyl-CoA dehydrogenase family (412 aa)
ACHE	Acetylcholinesterase; Terminates signal transduction at the neuromuscular junction by rapid hydrolysis of the acetylcholine released into the synaptic cleft. Role in neuronal apoptosis; Belongs to the type-B carboxylesterase/lipase family (617 aa)
ACN9	Succinate dehydrogenase assembly factor 3, mitochondrial; Plays an essential role in the assembly of succinate dehydrogenase (SDH), an enzyme complex (also referred to as respiratory complex II) that is a component of both the tricarboxylic acid (TCA) cycle and the mitochondrial electron transport chain, and which couples the oxidation of succinate to fumarate with the reduction of ubiquinone (co…
ACO1	Cytoplasmic aconitate hydratase; Iron sensor. Binds a 4Fe-4S cluster and functions as aconitase when cellular iron levels are high. Functions as mRNA binding protein that regulates uptake, sequestration and utilization of iron when cellular iron levels are low. Binds to iron-responsive elements (IRES) in target mRNA species when iron levels are low. Binding of a 4Fe-4S cluster precludes RNA bindi…
ACO2	Aconitate hydratase, mitochondrial; Catalyzes the isomerization of citrate to isocitrate via cis-aconitate; Belongs to the aconitase/IPM isomerase family (780 aa)
ADSL	Adenylosuccinate lyase; Catalyzes two non-sequential steps in de novo AMP synthesis: converts (S)-2-(5-amino-1-(5-phospho-D- ribosyl)imidazole-4-carboxamido)succinate (SAICAR) to fumarate plus 5-amino-1-(5-phospho-D-ribosyl)imidazole-4-carboxamide, and thereby also contributes to de novo IMP synthesis, and converts succinyladenosine monophosphate (SAMP) to AMP and fumarate; Belongs to the lyase 1…
ADSS	Adenylosuccinate synthetase isozyme 2; Plays an important role in the de novo pathway and in the salvage pathway of purine nucleotide biosynthesis. Catalyzes the first committed step in the biosynthesis of AMP from IMP (456 aa)
AHCY	Adenosylhomocysteinase; Adenosylhomocysteine is a competitive inhibitor of S- adenosyl-L-methionine-dependent methyl transferase reactions; therefore adenosylhomocysteinase may play a key role in the control of methylations via regulation of the intracellular concentration of adenosylhomocysteine (432 aa)
AHCYL1	S-adenosylhomocysteine hydrolase-like protein 1; Multifaceted cellular regulator which coordinates several essential cellular functions including regulation of epithelial HCO3(-) and fluid secretion, mRNA processing and DNA replication. Regulates ITPR1 sensitivity to inositol 1,4,5- trisphosphate competing for the common binding site and acting as endogenous 'pseudoligand' whose inhibitory activi…
AHCYL2	Adenosylhomocysteinase 3; May regulate the electrogenic sodium/bicarbonate cotransporter SLC4A4 activity and Mg(2+)-sensitivity. On the contrary of its homolog AHCYL1, does not regulate ITPR1 sensitivity to inositol 1,4,5-trisphosphate; Belongs to the adenosylhomocysteinase family (611 aa)
AK1	Adenylate kinase isoenzyme 1; Catalyzes the reversible transfer of the terminal phosphate group between ATP and AMP. Also displays broad nucleoside diphosphate kinase activity. Plays an important role in cellular energy homeostasis and in adenine nucleotide metabolism; Belongs to the adenylate kinase family. AK1 subfamily (194 aa)
ALAS1	5-aminolevulinate synthase, nonspecific, mitochondrial; 5'-aminolevulinate synthase 1; Belongs to the class-II pyridoxal-phosphate-dependent aminotransferase family (640 aa)
ALAS2	5-aminolevulinate synthase, erythroid-specific, mitochondrial; 5'-aminolevulinate synthase 2 (587 aa)
ALDH18A1	Delta-1-pyrroline-5-carboxylate synthase; Bifunctional enzyme that converts glutamate to glutamate 5-semialdehyde, an intermediate in the biosynthesis of proline, ornithine and arginine (795 aa)
ALDH4A1	Delta-1-pyrroline-5-carboxylate dehydrogenase, mitochondrial; Irreversible conversion of delta-1-pyrroline-5- carboxylate (P5C), derived either from proline or ornithine, to glutamate. This is a necessary step in the pathway interconnecting the urea and tricarboxylic acid cycles. The preferred substrate is glutamic gamma-semialdehyde, other substrates include succinic, glutaric and adipic semiald…
ALDH7A1	Alpha-aminoadipic semialdehyde dehydrogenase; Multifunctional enzyme mediating important protective effects. Metabolizes betaine aldehyde to betaine, an important cellular osmolyte and methyl donor. Protects cells from oxidative stress by metabolizing a number of lipid peroxidation-derived aldehydes. Involved in lysine catabolism (539 aa)
ARG1	Arginase-1; Key element of the urea cycle converting L-arginine to urea and L-ornithine, which is further metabolized into metabolites proline and polyamides that drive collagen synthesis and bioenergetic pathways critical for cell proliferation, respectively; the urea cycle takes place primarily in the liver and, to a lesser extent, in the kidneys (330 aa)
ARG2	Arginase-2, mitochondrial; May play a role in the regulation of extra-urea cycle arginine metabolism and also in down-regulation of nitric oxide synthesis. Extrahepatic arginase functions to regulate L-arginine bioavailability to nitric oxid synthase (NOS). Arginine metabolism is a critical regulator of innate and adaptive immune responses. Seems to be involved in negative regulation of the survi…
ASL	Argininosuccinate lyase (464 aa)
ASNS	Asparagine synthetase (561 aa)
ASPA	Aspartoacylase; Catalyzes the deacetylation of N-acetylaspartic acid (NAA) to produce acetate and L-aspartate. NAA occurs in high concentration in brain and its hydrolysis NAA plays a significant part in the maintenance of intact white matter. In other tissues it act as a scavenger of NAA from body fluids (313 aa)
ASS1	Argininosuccinate synthase; One of the enzymes of the urea cycle, the metabolic pathway transforming neurotoxic amonia produced by protein catabolism into inocuous urea in the liver of ureotelic animals. Catalyzes the formation of arginosuccinate from aspartate, citrulline and ATP and together with ASL it is responsible for the biosynthesis of arginine in most body tissues; Belongs to the arginin…
ATP5A1	ATP synthase subunit alpha, mitochondrial; Mitochondrial membrane ATP synthase (F(1)F(0) ATP synthase or Complex V) produces ATP from ADP in the presence of a proton gradient across the membrane which is generated by electron transport complexes of the respiratory chain. F-type ATPases consist of two structural domains, F(1) - containing the extramembraneous catalytic core, and F(0) - containing …
ATP5F1	ATP synthase F(0) complex subunit B1, mitochondrial; Mitochondrial membrane ATP synthase (F(1)F(0) ATP synthase or Complex V) produces ATP from ADP in the presence of a proton gradient across the membrane which is generated by electron transport complexes of the respiratory chain. F-type ATPases consist of two structural domains, F(1) - containing the extramembraneous catalytic core, and F(0) - c…
BBOX1	Gamma-butyrobetaine dioxygenase; Catalyzes the formation of L-carnitine from gamma- butyrobetaine; Belongs to the gamma-BBH/TMLD family (387 aa)
BCAT1	Branched-chain-amino-acid aminotransferase, cytosolic; Catalyzes the first reaction in the catabolism of the essential branched chain amino acids leucine, isoleucine, and valine (398 aa)
BCAT2	Branched-chain-amino-acid aminotransferase, mitochondrial; Catalyzes the first reaction in the catabolism of the essential branched chain amino acids leucine, isoleucine, and valine. May also function as a transporter of branched chain alpha-keto acids; Belongs to the class-IV pyridoxal-phosphate-dependent aminotransferase family (392 aa)
C6orf57	Succinate dehydrogenase assembly factor 4, mitochondrial; Plays an essential role in the assembly of succinate dehydrogenase (SDH), an enzyme complex (also referred to as respiratory complex II) that is a component of both the tricarboxylic acid (TCA) cycle and the mitochondrial electron transport chain, and which couples the oxidation of succinate to fumarate with the reduction of ubiquinone (co…
CAD	CAD protein; This protein is a "fusion" protein encoding four enzymatic activities of the pyrimidine pathway (GATase, CPSase, ATCase and DHOase); In the central section; belongs to the metallo- dependent hydrolases superfamily. DHOase family. CAD subfamily (2225 aa)
CBSL	Cystathionine beta-synthase-like protein; Hydro-lyase catalyzing the first step of the transsulfuration pathway, where the hydroxyl group of L-serine is displaced by L-homocysteine in a beta-replacement reaction to form L-cystathionine, the precursor of L-cysteine. This catabolic route allows the elimination of L-methionine and the toxic metabolite L- homocysteine. Also involved in the production…
CHAT	Choline O-acetyltransferase; Catalyzes the reversible synthesis of acetylcholine (ACh) from acetyl CoA and choline at cholinergic synapses; Belongs to the carnitine/choline acetyltransferase family (748 aa)
CKB	Creatine kinase B-type; Reversibly catalyzes the transfer of phosphate between ATP and various phosphogens (e.g. creatine phosphate). Creatine kinase isoenzymes play a central role in energy transduction in tissues with large, fluctuating energy demands, such as skeletal muscle, heart, brain and spermatozoa (381 aa)
CKM	Creatine kinase M-type; Reversibly catalyzes the transfer of phosphate between ATP and various phosphogens (e.g. creatine phosphate). Creatine kinase isoenzymes play a central role in energy transduction in tissues with large, fluctuating energy demands, such as skeletal muscle, heart, brain and spermatozoa (381 aa)
CPS1	Carbamoyl-phosphate synthase [ammonia], mitochondrial; Involved in the urea cycle of ureotelic animals where the enzyme plays an important role in removing excess ammonia from the cell (1506 aa)
CPT1A	Carnitine O-palmitoyltransferase 1, liver isoform; Catalyzes the transfer of the acyl group of long-chain fatty acid-CoA conjugates onto carnitine, an essential step for the mitochondrial uptake of long-chain fatty acids and their subsequent beta-oxidation in the mitochondrion. Plays an important role in triglyceride metabolism (773 aa)
CPT1B	Carnitine O-palmitoyltransferase 1, muscle isoform; Carnitine palmitoyltransferase 1B (772 aa)
CPT1C	Carnitine O-palmitoyltransferase 1, brain isoform; May play a role in lipid metabolic process; Belongs to the carnitine/choline acetyltransferase family (803 aa)
CPT2	Carnitine O-palmitoyltransferase 2, mitochondrial; Carnitine palmitoyltransferase 2 (658 aa)
CRAT	Carnitine O-acetyltransferase; Carnitine acetylase is specific for short chain fatty acids. Carnitine acetylase seems to affect the flux through the pyruvate dehydrogenase complex. It may be involved as well in the transport of acetyl-CoA into mitochondria; Belongs to the carnitine/choline acetyltransferase family (626 aa)
CROT	Peroxisomal carnitine O-octanoyltransferase; Beta-oxidation of fatty acids. The highest activity concerns the C6 to C10 chain length substrate. Converts the end product of pristanic acid beta oxidation, 4,8-dimethylnonanoyl- CoA, to its corresponding carnitine ester; Belongs to the carnitine/choline acetyltransferase family (640 aa)
CS	Citrate synthase, mitochondrial; Citrate synthase (466 aa)
CSAD	Cysteine sulfinic acid decarboxylase (520 aa)
CTH	Cystathionine gamma-lyase; Catalyzes the last step in the trans-sulfuration pathway from methionine to cysteine. Has broad substrate specificity. Converts cystathionine to cysteine, ammonia and 2-oxobutanoate. Converts two cysteine molecules to lanthionine and hydrogen sulfide. Can also accept homocysteine as substrate. Specificity depends on the levels of the endogenous substrates. Generates the…
DNAH8	Dynein heavy chain 8, axonemal; Force generating protein of respiratory cilia. Produces force towards the minus ends of microtubules. Dynein has ATPase activity; the force-producing power stroke is thought to occur on release of ADP. Involved in sperm motility; implicated in sperm flagellar assembly (By similarity); Dyneins, axonemal (4707 aa)
ENSG00000160200	Cystathionine-beta-synthase (551 aa)
FASN	Fatty acid synthase; Fatty acid synthetase catalyzes the formation of long- chain fatty acids from acetyl-CoA, malonyl-CoA and NADPH. This multifunctional protein has 7 catalytic activities and an acyl carrier protein; Seven-beta-strand methyltransferase motif containing (2511 aa)
FH	Fumarate hydratase, mitochondrial; Also acts as a tumor suppressor; Belongs to the class-II fumarase/aspartase family. Fumarase subfamily (510 aa)
FOLH1	Glutamate carboxypeptidase 2; Has both folate hydrolase and N-acetylated-alpha-linked- acidic dipeptidase (NAALADase) activity. Has a preference for tri- alpha-glutamate peptides. In the intestine, required for the uptake of folate. In the brain, modulates excitatory neurotransmission through the hydrolysis of the neuropeptide, N- aceylaspartylglutamate (NAAG), thereby releasing glutamate. Involv…
G6PC	Glucose-6-phosphatase; Hydrolyzes glucose-6-phosphate to glucose in the endoplasmic reticulum. Forms with the glucose-6-phosphate transporter (SLC37A4/G6PT) the complex responsible for glucose production through glycogenolysis and gluconeogenesis. Hence, it is the key enzyme in homeostatic regulation of blood glucose levels; Belongs to the glucose-6-phosphatase family (357 aa)
G6PC2	Glucose-6-phosphatase 2; May hydrolyze glucose-6-phosphate to glucose in the endoplasmic reticulum. May be responsible for glucose production through glycogenolysis and gluconeogenesis (By similarity); Glucose 6-phosphatases, catalytic (355 aa)
GADL1	Acidic amino acid decarboxylase GADL1; May catalyze the decarboxylation of aspartate, cysteine sulfinic acid, and cysteic acid to beta-alanine, hypotaurine and taurine, respectively. Does not exhibit any decarboxylation activity toward glutamate; Belongs to the group II decarboxylase family (521 aa)
GAMT	Guanidinoacetate N-methyltransferase; Converts guanidinoacetate to creatine, using S- adenosylmethionine as the methyl donor. Important in nervous system development; Belongs to the class I-like SAM-binding methyltransferase superfamily. RMT2 methyltransferase family (269 aa)
GATM	Glycine amidinotransferase, mitochondrial; Catalyzes the biosynthesis of guanidinoacetate, the immediate precursor of creatine. Creatine plays a vital role in energy metabolism in muscle tissues. May play a role in embryonic and central nervous system development. May be involved in the response to heart failure by elevating local creatine synthesis; Belongs to the amidinotransferase family (423 …
GCLC	Glutamate-cysteine ligase catalytic subunit (637 aa)
GGCT	Gamma-glutamylcyclotransferase; Catalyzes the formation of 5-oxoproline from gamma- glutamyl dipeptides and may play a significant role in glutathione homeostasis. Induces release of cytochrome c from mitochondria with resultant induction of apoptosis; Belongs to the gamma-glutamylcyclotransferase family (188 aa)
GLS	Glutaminase kidney isoform, mitochondrial; Catalyzes the first reaction in the primary pathway for the renal catabolism of glutamine. Plays a role in maintaining acid-base homeostasis. Regulates the levels of the neurotransmitter glutamate in the brain. Isoform 2 lacks catalytic activity; Ankyrin repeat domain containing (669 aa)
GLS2	Glutaminase liver isoform, mitochondrial; Plays an important role in the regulation of glutamine catabolism. Promotes mitochondrial respiration and increases ATP generation in cells by catalyzing the synthesis of glutamate and alpha-ketoglutarate. Increases cellular anti-oxidant function via NADH and glutathione production. May play a role in preventing tumor proliferation; Ankyrin repeat domain …
GLUD1	Glutamate dehydrogenase 1, mitochondrial; Mitochondrial glutamate dehydrogenase that converts L- glutamate into alpha-ketoglutarate. Plays a key role in glutamine anaplerosis by producing alpha-ketoglutarate, an important intermediate in the tricarboxylic acid cycle. May be involved in learning and memory reactions by increasing the turnover of the excitatory neurotransmitter glutamate (By simila…
GLUD2	Glutamate dehydrogenase 2, mitochondrial; Important for recycling the chief excitatory neurotransmitter, glutamate, during neurotransmission; Belongs to the Glu/Leu/Phe/Val dehydrogenases family (558 aa)
GLUL	Glutamine synthetase; This enzyme has 2 functions: it catalyzes the production of glutamine and 4-aminobutanoate (gamma-aminobutyric acid, GABA), the latter in a pyridoxal phosphate-independent manner (By similarity). Essential for proliferation of fetal skin fibroblasts; Belongs to the glutamine synthetase family (373 aa)
GPT	Alanine aminotransferase 1; Catalyzes the reversible transamination between alanine and 2-oxoglutarate to form pyruvate and glutamate. Participates in cellular nitrogen metabolism and also in liver gluconeogenesis starting with precursors transported from skeletal muscles (By similarity); Belongs to the class-I pyridoxal-phosphate-dependent aminotransferase family. Alanine aminotransferase subfam…
GSS	Glutathione synthetase; Belongs to the eukaryotic GSH synthase family (474 aa)
IDH1	Isocitrate dehydrogenase 1, cytosolic (414 aa)
IDH2	Isocitrate dehydrogenase [NADP], mitochondrial; Plays a role in intermediary metabolism and energy production. It may tightly associate or interact with the pyruvate dehydrogenase complex; Belongs to the isocitrate and isopropylmalate dehydrogenases family (452 aa)
LDHA	Lactate dehydrogenase A; Belongs to the LDH/MDH superfamily. LDH family (361 aa)
LDHB	Lactate dehydrogenase B; Belongs to the LDH/MDH superfamily. LDH family (334 aa)
MAT1A	S-adenosylmethionine synthase isoform type-1; Catalyzes the formation of S-adenosylmethionine from methionine and ATP. The reaction comprises two steps that are both catalyzed by the same enzyme: formation of S-adenosylmethionine (AdoMet) and triphosphate, and subsequent hydrolysis of the triphosphate (395 aa)
MAT2A	S-adenosylmethionine synthase isoform type-2; Catalyzes the formation of S-adenosylmethionine from methionine and ATP. The reaction comprises two steps that are both catalyzed by the same enzyme: formation of S-adenosylmethionine (AdoMet) and triphosphate, and subsequent hydrolysis of the triphosphate; Belongs to the AdoMet synthase family (395 aa)
MAT2B	Methionine adenosyltransferase 2 subunit beta; Regulatory subunit of S-adenosylmethionine synthetase 2, an enzyme that catalyzes the formation of S-adenosylmethionine from methionine and ATP. Regulates MAT2A catalytic activity by changing its kinetic properties, increasing its affinity for L- methionine. Can bind NADP (in vitro); Short chain dehydrogenase/reductase superfamily (334 aa)
MDH1	Malate dehydrogenase, cytoplasmic; Malate dehydrogenase 1; Belongs to the LDH/MDH superfamily. MDH type 2 family (352 aa)
MDH2	Malate dehydrogenase, mitochondrial; Malate dehydrogenase 2 (338 aa)
MTAP	S-methyl-5'-thioadenosine phosphorylase; Catalyzes the reversible phosphorylation of S-methyl-5'- thioadenosine (MTA) to adenine and 5-methylthioribose-1-phosphate. Involved in the breakdown of MTA, a major by-product of polyamine biosynthesis. Responsible for the first step in the methionine salvage pathway after MTA has been generated from S- adenosylmethionine. Has broad substrate specificity …
NADSYN1	Glutamine-dependent NAD(+) synthetase; NAD synthetase 1; In the C-terminal section; belongs to the NAD synthetase family (706 aa)
NAT8L	N-acetylaspartate synthetase; Plays a role in the regulation of lipogenesis by producing N-acetylaspartate acid (NAA), a brain-specific metabolite. NAA occurs in high concentration in brain and its hydrolysis plays a significant part in the maintenance of intact white matter. Promotes dopamine uptake by regulating TNF-alpha expression. Attenuates methamphetamine-induced inhibition of dopamine upt…
NME1	Nucleoside diphosphate kinase A; Major role in the synthesis of nucleoside triphosphates other than ATP. The ATP gamma phosphate is transferred to the NDP beta phosphate via a ping-pong mechanism, using a phosphorylated active-site intermediate. Possesses nucleoside-diphosphate kinase, serine/threonine-specific protein kinase, geranyl and farnesyl pyrophosphate kinase, histidine protein kinase an…
NME1-NME2	Nucleoside diphosphate kinase B; Major role in the synthesis of nucleoside triphosphates other than ATP. Negatively regulates Rho activity by interacting with AKAP13/LBC. Acts as a transcriptional activator of the MYC gene; binds DNA non-specifically. Exhibits histidine protein kinase activity (152 aa)
NME2	Nucleoside diphosphate kinase; Major role in the synthesis of nucleoside triphosphates other than ATP. Negatively regulates Rho activity by interacting with AKAP13/LBC. Acts as a transcriptional activator of the MYC gene; binds DNA non-specifically. Exhibits histidine protein kinase activity; NME/NM23 family (267 aa)
NME3	Nucleoside diphosphate kinase 3; Major role in the synthesis of nucleoside triphosphates other than ATP. The ATP gamma phosphate is transferred to the NDP beta phosphate via a ping-pong mechanism, using a phosphorylated active-site intermediate. Probably has a role in normal hematopoiesis by inhibition of granulocyte differentiation and induction of apoptosis; NME/NM23 family (169 aa)
NME4	Nucleoside diphosphate kinase, mitochondrial; Major role in the synthesis of nucleoside triphosphates other than ATP. The ATP gamma phosphate is transferred to the NDP beta phosphate via a ping-pong mechanism, using a phosphorylated active-site intermediate. Through the catalyzed exchange of gamma- phosphate between di- and triphosphonucleosides participates in regulation of intracellular nucleot…
OAT	Ornithine aminotransferase, mitochondrial; Ornithine aminotransferase (439 aa)
PAH	Phenylalanine-4-hydroxylase; Phenylalanine hydroxylase (452 aa)
PDXK	Pyridoxal kinase; Required for synthesis of pyridoxal-5-phosphate from vitamin B6; Belongs to the pyridoxine kinase family (312 aa)
PGK1	Phosphoglycerate kinase 1; In addition to its role as a glycolytic enzyme, it seems that PGK-1 acts as a polymerase alpha cofactor protein (primer recognition protein). May play a role in sperm motility (417 aa)
PGPEP1	Pyroglutamyl-peptidase 1; Removes 5-oxoproline from various penultimate amino acid residues except L-proline (209 aa)
PHGDH	D-3-phosphoglycerate dehydrogenase; Catalyzes the reversible oxidation of 3-phospho-D- glycerate to 3-phosphonooxypyruvate, the first step of the phosphorylated L-serine biosynthesis pathway. Also catalyzes the reversible oxidation of 2-hydroxyglutarate to 2-oxoglutarate and the reversible oxidation of (S)-malate to oxaloacetate; Belongs to the D-isomer specific 2-hydroxyacid dehydrogenase family…
PKM	Pyruvate kinase PKM; Glycolytic enzyme that catalyzes the transfer of a phosphoryl group from phosphoenolpyruvate (PEP) to ADP, generating ATP. Stimulates POU5F1-mediated transcriptional activation. Plays a general role in caspase independent cell death of tumor cells. The ratio between the highly active tetrameric form and nearly inactive dimeric form determines whether glucose carbons are chann…
PLD1	Phospholipase D1; Implicated as a critical step in numerous cellular pathways, including signal transduction, membrane trafficking, and the regulation of mitosis. May be involved in the regulation of perinuclear intravesicular membrane traffic (By similarity); Phospholipases (1074 aa)
PLD2	Phospholipase D2; May have a role in signal-induced cytoskeletal regulation and/or endocytosis; Phospholipases (933 aa)
PNP	Purine nucleoside phosphorylase; The purine nucleoside phosphorylases catalyze the phosphorolytic breakdown of the N-glycosidic bond in the beta- (deoxy)ribonucleoside molecules, with the formation of the corresponding free purine bases and pentose-1-phosphate (289 aa)
PRKAA1	5'-AMP-activated protein kinase catalytic subunit alpha-1; Catalytic subunit of AMP-activated protein kinase (AMPK), an energy sensor protein kinase that plays a key role in regulating cellular energy metabolism. In response to reduction of intracellular ATP levels, AMPK activates energy-producing pathways and inhibits energy-consuming processes: inhibits protein, carbohydrate and lipid biosynthe…
PRKAA2	5'-AMP-activated protein kinase catalytic subunit alpha-2; Catalytic subunit of AMP-activated protein kinase (AMPK), an energy sensor protein kinase that plays a key role in regulating cellular energy metabolism. In response to reduction of intracellular ATP levels, AMPK activates energy-producing pathways and inhibits energy-consuming processes: inhibits protein, carbohydrate and lipid biosynthe…
PRKAB1	5'-AMP-activated protein kinase subunit beta-1; Non-catalytic subunit of AMP-activated protein kinase (AMPK), an energy sensor protein kinase that plays a key role in regulating cellular energy metabolism. In response to reduction of intracellular ATP levels, AMPK activates energy-producing pathways and inhibits energy-consuming processes: inhibits protein, carbohydrate and lipid biosynthesis, as…
PRKAB2	5'-AMP-activated protein kinase subunit beta-2; Non-catalytic subunit of AMP-activated protein kinase (AMPK), an energy sensor protein kinase that plays a key role in regulating cellular energy metabolism. In response to reduction of intracellular ATP levels, AMPK activates energy-producing pathways and inhibits energy-consuming processes: inhibits protein, carbohydrate and lipid biosynthesis, as…
PRKAG1	5'-AMP-activated protein kinase subunit gamma-1; AMP/ATP-binding subunit of AMP-activated protein kinase (AMPK), an energy sensor protein kinase that plays a key role in regulating cellular energy metabolism. In response to reduction of intracellular ATP levels, AMPK activates energy-producing pathways and inhibits energy-consuming processes: inhibits protein, carbohydrate and lipid biosynthesis,…
PRKAG2	5'-AMP-activated protein kinase subunit gamma-2; AMP/ATP-binding subunit of AMP-activated protein kinase (AMPK), an energy sensor protein kinase that plays a key role in regulating cellular energy metabolism. In response to reduction of intracellular ATP levels, AMPK activates energy-producing pathways and inhibits energy-consuming processes: inhibits protein, carbohydrate and lipid biosynthesis,…
PRKAG3	5'-AMP-activated protein kinase subunit gamma-3; AMP/ATP-binding subunit of AMP-activated protein kinase (AMPK), an energy sensor protein kinase that plays a key role in regulating cellular energy metabolism. In response to reduction of intracellular ATP levels, AMPK activates energy-producing pathways and inhibits energy-consuming processes: inhibits protein, carbohydrate and lipid biosynthesis,…
PSPH	Phosphoserine phosphatase; Catalyzes the last step in the biosynthesis of serine from carbohydrates. The reaction mechanism proceeds via the formation of a phosphoryl-enzyme intermediates; HAD Asp-based non-protein phosphatases (225 aa)
PYCR1	Pyrroline-5-carboxylate reductase 1, mitochondrial; Housekeeping enzyme that catalyzes the last step in proline biosynthesis. Can utilize both NAD and NADP, but has higher affinity for NAD. Involved in the cellular response to oxidative stress (346 aa)
PYCR2	Pyrroline-5-carboxylate reductase 2; Housekeeping enzyme that catalyzes the last step in proline biosynthesis. In some cell types, such as erythrocytes, its primary function may be the generation of NADP(+). Can utilize both NAD and NADP. Has higher affinity for NADP, but higher catalytic efficiency with NADH. Involved in cellular response to oxidative stress (320 aa)
PYCRL	Pyrroline-5-carboxylate reductase 3; Enzyme that catalyzes the last step in proline biosynthesis. Proline is synthesized from either glutamate or ornithine; both are converted to pyrroline-5-carboxylate (P5C), and then to proline via pyrroline-5-carboxylate reductases (PYCRs). PYCRL is exclusively linked to the conversion of ornithine to proline (286 aa)
QPCT	Glutaminyl-peptide cyclotransferase; Responsible for the biosynthesis of pyroglutamyl peptides. Has a bias against acidic and tryptophan residues adjacent to the N-terminal glutaminyl residue and a lack of importance of chain length after the second residue. Also catalyzes N-terminal pyroglutamate formation. In vitro, catalyzes pyroglutamate formation of N-terminally truncated form of APP amyloid…
SDHA	Succinate dehydrogenase [ubiquinone] flavoprotein subunit, mitochondrial; Flavoprotein (FP) subunit of succinate dehydrogenase (SDH) that is involved in complex II of the mitochondrial electron transport chain and is responsible for transferring electrons from succinate to ubiquinone (coenzyme Q). Can act as a tumor suppressor; Belongs to the FAD-dependent oxidoreductase 2 family. FRD/SDH subfami…
SDHAF1	Succinate dehydrogenase assembly factor 1, mitochondrial; Plays an essential role in the assembly of succinate dehydrogenase (SDH), an enzyme complex (also referred to as respiratory complex II) that is a component of both the tricarboxylic acid (TCA) cycle and the mitochondrial electron transport chain, and which couples the oxidation of succinate to fumarate with the reduction of ubiquinone (co…
SDHAF2	Succinate dehydrogenase assembly factor 2, mitochondrial; Plays an essential role in the assembly of succinate dehydrogenase (SDH), an enzyme complex (also referred to as respiratory complex II) that is a component of both the tricarboxylic acid (TCA) cycle and the mitochondrial electron transport chain, and which couples the oxidation of succinate to fumarate with the reduction of ubiquinone (co…
SDHB	Succinate dehydrogenase [ubiquinone] iron-sulfur subunit, mitochondrial; Iron-sulfur protein (IP) subunit of succinate dehydrogenase (SDH) that is involved in complex II of the mitochondrial electron transport chain and is responsible for transferring electrons from succinate to ubiquinone (coenzyme Q) (280 aa)
SDHC	Succinate dehydrogenase cytochrome b560 subunit, mitochondrial; Membrane-anchoring subunit of succinate dehydrogenase (SDH) that is involved in complex II of the mitochondrial electron transport chain and is responsible for transferring electrons from succinate to ubiquinone (coenzyme Q); Belongs to the cytochrome b560 family (169 aa)
SDHD	Succinate dehydrogenase [ubiquinone] cytochrome b small subunit, mitochondrial; Membrane-anchoring subunit of succinate dehydrogenase (SDH) that is involved in complex II of the mitochondrial electron transport chain and is responsible for transferring electrons from succinate to ubiquinone (coenzyme Q) (159 aa)
SHMT1	Serine hydroxymethyltransferase, cytosolic; Interconversion of serine and glycine (483 aa)
SHMT2	Serine hydroxymethyltransferase, mitochondrial; Contributes to the de novo mitochondrial thymidylate biosynthesis pathway via its role in glycine and tetrahydrofolate metabolism. Thymidylate biosynthesis is required to prevent uracil accumulation in mtDNA. Interconversion of serine and glycine. Associates with mitochondrial DNA. Plays a role in the deubiquitination of target proteins as component…
SUCLA2	Succinate--CoA ligase [ADP-forming] subunit beta, mitochondrial; ATP-specific succinyl-CoA synthetase functions in the citric acid cycle (TCA), coupling the hydrolysis of succinyl-CoA to the synthesis of ATP and thus represents the only step of substrate-level phosphorylation in the TCA. The beta subunit provides nucleotide specificity of the enzyme and binds the substrate succinate, while the bi…
SUCLG2	Succinate--CoA ligase [GDP-forming] subunit beta, mitochondrial; GTP-specific succinyl-CoA synthetase functions in the citric acid cycle (TCA), coupling the hydrolysis of succinyl-CoA to the synthesis of GTP and thus represents the only step of substrate-level phosphorylation in the TCA. The beta subunit provides nucleotide specificity of the enzyme and binds the substrate succinate, while the bi…
TAT	Tyrosine aminotransferase; Transaminase involved in tyrosine breakdown. Converts tyrosine to p-hydroxyphenylpyruvate. Can catalyze the reverse reaction, using glutamic acid, with 2-oxoglutarate as cosubstrate (in vitro). Has much lower affinity and transaminase activity towards phenylalanine (454 aa)
TMLHE	Trimethyllysine dioxygenase, mitochondrial; Converts trimethyllysine (TML) into hydroxytrimethyllysine (HTML); Belongs to the gamma-BBH/TMLD family (421 aa)
TPI1	Triosephosphate isomerase 1; Belongs to the triosephosphate isomerase family (286 aa)
UPB1	Beta-ureidopropionase; Converts N-carbamoyl-beta-aminoisobutyrate and N- carbamoyl-beta-alanine (3-ureidopropanoate) to, respectively, beta-aminoisobutyrate and beta-alanine, ammonia and carbon dioxide (384 aa)

## Sheet: Table S3C
LNCaP
ABAT	4-aminobutyrate aminotransferase, mitochondrial; Catalyzes the conversion of gamma-aminobutyrate and L- beta-aminoisobutyrate to succinate semialdehyde and methylmalonate semialdehyde, respectively. Can also convert delta-aminovalerate and beta-alanine; Belongs to the class-III pyridoxal-phosphate-dependent aminotransferase family (500 aa)
ACADS	Short-chain specific acyl-CoA dehydrogenase, mitochondrial; Introduces a double bond at position 2 in saturated acyl-CoA's of short chain length, i.e. less than 6 carbon atoms; Belongs to the acyl-CoA dehydrogenase family (412 aa)
ACADVL	Very long-chain specific acyl-CoA dehydrogenase, mitochondrial; Active toward esters of long-chain and very long chain fatty acids such as palmitoyl-CoA, mysritoyl-CoA and stearoyl-CoA. Can accommodate substrate acyl chain lengths as long as 24 carbons, but shows little activity for substrates of less than 12 carbons; Belongs to the acyl-CoA dehydrogenase family (678 aa)
ACHE	Acetylcholinesterase; Terminates signal transduction at the neuromuscular junction by rapid hydrolysis of the acetylcholine released into the synaptic cleft. Role in neuronal apoptosis; Belongs to the type-B carboxylesterase/lipase family (617 aa)
ACN9	Succinate dehydrogenase assembly factor 3, mitochondrial; Plays an essential role in the assembly of succinate dehydrogenase (SDH), an enzyme complex (also referred to as respiratory complex II) that is a component of both the tricarboxylic acid (TCA) cycle and the mitochondrial electron transport chain, and which couples the oxidation of succinate to fumarate with the reduction of ubiquinone (co…
ACO1	Cytoplasmic aconitate hydratase; Iron sensor. Binds a 4Fe-4S cluster and functions as aconitase when cellular iron levels are high. Functions as mRNA binding protein that regulates uptake, sequestration and utilization of iron when cellular iron levels are low. Binds to iron-responsive elements (IRES) in target mRNA species when iron levels are low. Binding of a 4Fe-4S cluster precludes RNA bindi…
ACO2	Aconitate hydratase, mitochondrial; Catalyzes the isomerization of citrate to isocitrate via cis-aconitate; Belongs to the aconitase/IPM isomerase family (780 aa)
ADA	Adenosine deaminase; Catalyzes the hydrolytic deamination of adenosine and 2- deoxyadenosine. Plays an important role in purine metabolism and in adenosine homeostasis. Modulates signaling by extracellular adenosine, and so contributes indirectly to cellular signaling events. Acts as a positive regulator of T-cell coactivation, by binding DPP4. Its interaction with DPP4 regulates lymphocyte- epit…
ADO	2-aminoethanethiol dioxygenase (270 aa)
ADPRM	Manganese-dependent ADP-ribose/CDP-alcohol diphosphatase; Hydrolyzes ADP-ribose, IDP-ribose, CDP-glycerol, CDP- choline and CDP-ethanolamine, but not other non-reducing ADP- sugars or CDP-glucose. May be involved in immune cell signaling as suggested by the second-messenger role of ADP-ribose, which activates TRPM2 as a mediator of oxidative/nitrosative stress (By similarity) (342 aa)
ADSL	Adenylosuccinate lyase; Catalyzes two non-sequential steps in de novo AMP synthesis: converts (S)-2-(5-amino-1-(5-phospho-D- ribosyl)imidazole-4-carboxamido)succinate (SAICAR) to fumarate plus 5-amino-1-(5-phospho-D-ribosyl)imidazole-4-carboxamide, and thereby also contributes to de novo IMP synthesis, and converts succinyladenosine monophosphate (SAMP) to AMP and fumarate; Belongs to the lyase 1…
ADSS	Adenylosuccinate synthetase isozyme 2; Plays an important role in the de novo pathway and in the salvage pathway of purine nucleotide biosynthesis. Catalyzes the first committed step in the biosynthesis of AMP from IMP (456 aa)
AFMID	Kynurenine formamidase; Catalyzes the hydrolysis of N-formyl-L-kynurenine to L- kynurenine, the second step in the kynurenine pathway of tryptophan degradation. Kynurenine may be further oxidized to nicotinic acid, NAD(H) and NADP(H). Required for elimination of toxic metabolites (308 aa)
AGMAT	Agmatinase, mitochondrial; Agmatinase (352 aa)
AHCY	Adenosylhomocysteinase; Adenosylhomocysteine is a competitive inhibitor of S- adenosyl-L-methionine-dependent methyl transferase reactions; therefore adenosylhomocysteinase may play a key role in the control of methylations via regulation of the intracellular concentration of adenosylhomocysteine (432 aa)
AHCYL1	S-adenosylhomocysteine hydrolase-like protein 1; Multifaceted cellular regulator which coordinates several essential cellular functions including regulation of epithelial HCO3(-) and fluid secretion, mRNA processing and DNA replication. Regulates ITPR1 sensitivity to inositol 1,4,5- trisphosphate competing for the common binding site and acting as endogenous 'pseudoligand' whose inhibitory activi…
AK1	Adenylate kinase isoenzyme 1; Catalyzes the reversible transfer of the terminal phosphate group between ATP and AMP. Also displays broad nucleoside diphosphate kinase activity. Plays an important role in cellular energy homeostasis and in adenine nucleotide metabolism; Belongs to the adenylate kinase family. AK1 subfamily (194 aa)
AKR1B1	Aldose reductase; Catalyzes the NADPH-dependent reduction of a wide variety of carbonyl-containing compounds to their corresponding alcohols with a broad range of catalytic efficiencies; Belongs to the aldo/keto reductase family (316 aa)
ALAS1	5-aminolevulinate synthase, nonspecific, mitochondrial; 5'-aminolevulinate synthase 1; Belongs to the class-II pyridoxal-phosphate-dependent aminotransferase family (640 aa)
ALAS2	5-aminolevulinate synthase, erythroid-specific, mitochondrial; 5'-aminolevulinate synthase 2 (587 aa)
ALDH18A1	Delta-1-pyrroline-5-carboxylate synthase; Bifunctional enzyme that converts glutamate to glutamate 5-semialdehyde, an intermediate in the biosynthesis of proline, ornithine and arginine (795 aa)
ALDH4A1	Delta-1-pyrroline-5-carboxylate dehydrogenase, mitochondrial; Irreversible conversion of delta-1-pyrroline-5- carboxylate (P5C), derived either from proline or ornithine, to glutamate. This is a necessary step in the pathway interconnecting the urea and tricarboxylic acid cycles. The preferred substrate is glutamic gamma-semialdehyde, other substrates include succinic, glutaric and adipic semiald…
ALDH7A1	Alpha-aminoadipic semialdehyde dehydrogenase; Multifunctional enzyme mediating important protective effects. Metabolizes betaine aldehyde to betaine, an important cellular osmolyte and methyl donor. Protects cells from oxidative stress by metabolizing a number of lipid peroxidation-derived aldehydes. Involved in lysine catabolism (539 aa)
ALDOA	Fructose-bisphosphate aldolase A; Plays a key role in glycolysis and gluconeogenesis. In addition, may also function as scaffolding protein (By similarity); Belongs to the class I fructose-bisphosphate aldolase family (418 aa)
ARG1	Arginase-1; Key element of the urea cycle converting L-arginine to urea and L-ornithine, which is further metabolized into metabolites proline and polyamides that drive collagen synthesis and bioenergetic pathways critical for cell proliferation, respectively; the urea cycle takes place primarily in the liver and, to a lesser extent, in the kidneys (330 aa)
ARG2	Arginase-2, mitochondrial; May play a role in the regulation of extra-urea cycle arginine metabolism and also in down-regulation of nitric oxide synthesis. Extrahepatic arginase functions to regulate L-arginine bioavailability to nitric oxid synthase (NOS). Arginine metabolism is a critical regulator of innate and adaptive immune responses. Seems to be involved in negative regulation of the survi…
ARHGAP44	Rho GTPase-activating protein 44; GTPase-activating protein (GAP) that stimulates the GTPase activity of Rho-type GTPases. Thereby, controls Rho-type GTPases cycling between their active GTP-bound and inactive GDP- bound states. May act as a GAP for CDC42 and RAC1. Endosomal recycling protein which, in association with SHANK3, is involved in synaptic plasticity. Promotes GRIA1 exocytosis from rec…
ASL	Argininosuccinate lyase (464 aa)
ASNS	Asparagine synthetase (561 aa)
ASPA	Aspartoacylase; Catalyzes the deacetylation of N-acetylaspartic acid (NAA) to produce acetate and L-aspartate. NAA occurs in high concentration in brain and its hydrolysis NAA plays a significant part in the maintenance of intact white matter. In other tissues it act as a scavenger of NAA from body fluids (313 aa)
ASS1	Argininosuccinate synthase; One of the enzymes of the urea cycle, the metabolic pathway transforming neurotoxic amonia produced by protein catabolism into inocuous urea in the liver of ureotelic animals. Catalyzes the formation of arginosuccinate from aspartate, citrulline and ATP and together with ASL it is responsible for the biosynthesis of arginine in most body tissues; Belongs to the arginin…
ATP5A1	ATP synthase subunit alpha, mitochondrial; Mitochondrial membrane ATP synthase (F(1)F(0) ATP synthase or Complex V) produces ATP from ADP in the presence of a proton gradient across the membrane which is generated by electron transport complexes of the respiratory chain. F-type ATPases consist of two structural domains, F(1) - containing the extramembraneous catalytic core, and F(0) - containing …
ATP5F1	ATP synthase F(0) complex subunit B1, mitochondrial; Mitochondrial membrane ATP synthase (F(1)F(0) ATP synthase or Complex V) produces ATP from ADP in the presence of a proton gradient across the membrane which is generated by electron transport complexes of the respiratory chain. F-type ATPases consist of two structural domains, F(1) - containing the extramembraneous catalytic core, and F(0) - c…
BBOX1	Gamma-butyrobetaine dioxygenase; Catalyzes the formation of L-carnitine from gamma- butyrobetaine; Belongs to the gamma-BBH/TMLD family (387 aa)
BCAT1	Branched-chain-amino-acid aminotransferase, cytosolic; Catalyzes the first reaction in the catabolism of the essential branched chain amino acids leucine, isoleucine, and valine (398 aa)
BCAT2	Branched-chain-amino-acid aminotransferase, mitochondrial; Catalyzes the first reaction in the catabolism of the essential branched chain amino acids leucine, isoleucine, and valine. May also function as a transporter of branched chain alpha-keto acids; Belongs to the class-IV pyridoxal-phosphate-dependent aminotransferase family (392 aa)
BLVRB	Flavin reductase (NADPH); Broad specificity oxidoreductase that catalyzes the NADPH-dependent reduction of a variety of flavins, such as riboflavin, FAD or FMN, biliverdins, methemoglobin and PQQ (pyrroloquinoline quinone). Contributes to heme catabolism and metabolizes linear tetrapyrroles. Can also reduce the complexed Fe(3+) iron to Fe(2+) in the presence of FMN and NADPH. In the liver, conver…
C6orf57	Succinate dehydrogenase assembly factor 4, mitochondrial; Plays an essential role in the assembly of succinate dehydrogenase (SDH), an enzyme complex (also referred to as respiratory complex II) that is a component of both the tricarboxylic acid (TCA) cycle and the mitochondrial electron transport chain, and which couples the oxidation of succinate to fumarate with the reduction of ubiquinone (co…
CAD	CAD protein; This protein is a "fusion" protein encoding four enzymatic activities of the pyrimidine pathway (GATase, CPSase, ATCase and DHOase); In the central section; belongs to the metallo- dependent hydrolases superfamily. DHOase family. CAD subfamily (2225 aa)
CBSL	Cystathionine beta-synthase-like protein; Hydro-lyase catalyzing the first step of the transsulfuration pathway, where the hydroxyl group of L-serine is displaced by L-homocysteine in a beta-replacement reaction to form L-cystathionine, the precursor of L-cysteine. This catabolic route allows the elimination of L-methionine and the toxic metabolite L- homocysteine. Also involved in the production…
CEPT1	Choline/ethanolaminephosphotransferase 1; Catalyzes both phosphatidylcholine and phosphatidylethanolamine biosynthesis from CDP-choline and CDP- ethanolamine, respectively. Involved in protein-dependent process of phospholipid transport to distribute phosphatidyl choline to the lumenal surface. Has a higher cholinephosphotransferase activity than ethanolaminephosphotransferase activity; Belongs t…
CHAT	Choline O-acetyltransferase; Catalyzes the reversible synthesis of acetylcholine (ACh) from acetyl CoA and choline at cholinergic synapses; Belongs to the carnitine/choline acetyltransferase family (748 aa)
CKB	Creatine kinase B-type; Reversibly catalyzes the transfer of phosphate between ATP and various phosphogens (e.g. creatine phosphate). Creatine kinase isoenzymes play a central role in energy transduction in tissues with large, fluctuating energy demands, such as skeletal muscle, heart, brain and spermatozoa (381 aa)
CKM	Creatine kinase M-type; Reversibly catalyzes the transfer of phosphate between ATP and various phosphogens (e.g. creatine phosphate). Creatine kinase isoenzymes play a central role in energy transduction in tissues with large, fluctuating energy demands, such as skeletal muscle, heart, brain and spermatozoa (381 aa)
CMPK1	UMP-CMP kinase; Catalyzes the phosphorylation of pyrimidine nucleoside monophosphates at the expense of ATP. Plays an important role in de novo pyrimidine nucleotide biosynthesis. Has preference for UMP and CMP as phosphate acceptors. Also displays broad nucleoside diphosphate kinase activity; Belongs to the adenylate kinase family. UMP-CMP kinase subfamily (228 aa)
CPS1	Carbamoyl-phosphate synthase [ammonia], mitochondrial; Involved in the urea cycle of ureotelic animals where the enzyme plays an important role in removing excess ammonia from the cell (1506 aa)
CPT1A	Carnitine O-palmitoyltransferase 1, liver isoform; Catalyzes the transfer of the acyl group of long-chain fatty acid-CoA conjugates onto carnitine, an essential step for the mitochondrial uptake of long-chain fatty acids and their subsequent beta-oxidation in the mitochondrion. Plays an important role in triglyceride metabolism (773 aa)
CPT1B	Carnitine O-palmitoyltransferase 1, muscle isoform; Carnitine palmitoyltransferase 1B (772 aa)
CPT1C	Carnitine O-palmitoyltransferase 1, brain isoform; May play a role in lipid metabolic process; Belongs to the carnitine/choline acetyltransferase family (803 aa)
CPT2	Carnitine O-palmitoyltransferase 2, mitochondrial; Carnitine palmitoyltransferase 2 (658 aa)
CRAT	Carnitine O-acetyltransferase; Carnitine acetylase is specific for short chain fatty acids. Carnitine acetylase seems to affect the flux through the pyruvate dehydrogenase complex. It may be involved as well in the transport of acetyl-CoA into mitochondria; Belongs to the carnitine/choline acetyltransferase family (626 aa)
CROT	Peroxisomal carnitine O-octanoyltransferase; Beta-oxidation of fatty acids. The highest activity concerns the C6 to C10 chain length substrate. Converts the end product of pristanic acid beta oxidation, 4,8-dimethylnonanoyl- CoA, to its corresponding carnitine ester; Belongs to the carnitine/choline acetyltransferase family (640 aa)
CS	Citrate synthase, mitochondrial; Citrate synthase (466 aa)
CSAD	Cysteine sulfinic acid decarboxylase (520 aa)
CTH	Cystathionine gamma-lyase; Catalyzes the last step in the trans-sulfuration pathway from methionine to cysteine. Has broad substrate specificity. Converts cystathionine to cysteine, ammonia and 2-oxobutanoate. Converts two cysteine molecules to lanthionine and hydrogen sulfide. Can also accept homocysteine as substrate. Specificity depends on the levels of the endogenous substrates. Generates the…
DNAH8	Dynein heavy chain 8, axonemal; Force generating protein of respiratory cilia. Produces force towards the minus ends of microtubules. Dynein has ATPase activity; the force-producing power stroke is thought to occur on release of ADP. Involved in sperm motility; implicated in sperm flagellar assembly (By similarity); Dyneins, axonemal (4707 aa)
ENSG00000160200	Cystathionine-beta-synthase (551 aa)
ENTPD4	Ectonucleoside triphosphate diphosphohydrolase 4; Hydrolyzes preferentially nucleoside 5'-diphosphates, nucleoside 5'-triphosphates are hydrolyzed only to a minor extent. The order of activity with different substrates is UDP >> GDP = CDP = TDP, AMP, ADP, ATP and UMP are not substrates. Preferred substrates for isoform 2 are CTP, UDP, CDP, GTP and GDP, while isoform 1 utilizes UTP and TTP; Belong…
FASN	Fatty acid synthase; Fatty acid synthetase catalyzes the formation of long- chain fatty acids from acetyl-CoA, malonyl-CoA and NADPH. This multifunctional protein has 7 catalytic activities and an acyl carrier protein; Seven-beta-strand methyltransferase motif containing (2511 aa)
FH	Fumarate hydratase, mitochondrial; Also acts as a tumor suppressor; Belongs to the class-II fumarase/aspartase family. Fumarase subfamily (510 aa)
FOLH1	Glutamate carboxypeptidase 2; Has both folate hydrolase and N-acetylated-alpha-linked- acidic dipeptidase (NAALADase) activity. Has a preference for tri- alpha-glutamate peptides. In the intestine, required for the uptake of folate. In the brain, modulates excitatory neurotransmission through the hydrolysis of the neuropeptide, N- aceylaspartylglutamate (NAAG), thereby releasing glutamate. Involv…
G6PC	Glucose-6-phosphatase; Hydrolyzes glucose-6-phosphate to glucose in the endoplasmic reticulum. Forms with the glucose-6-phosphate transporter (SLC37A4/G6PT) the complex responsible for glucose production through glycogenolysis and gluconeogenesis. Hence, it is the key enzyme in homeostatic regulation of blood glucose levels; Belongs to the glucose-6-phosphatase family (357 aa)
G6PC2	Glucose-6-phosphatase 2; May hydrolyze glucose-6-phosphate to glucose in the endoplasmic reticulum. May be responsible for glucose production through glycogenolysis and gluconeogenesis (By similarity); Glucose 6-phosphatases, catalytic (355 aa)
GADL1	Acidic amino acid decarboxylase GADL1; May catalyze the decarboxylation of aspartate, cysteine sulfinic acid, and cysteic acid to beta-alanine, hypotaurine and taurine, respectively. Does not exhibit any decarboxylation activity toward glutamate; Belongs to the group II decarboxylase family (521 aa)
GAMT	Guanidinoacetate N-methyltransferase; Converts guanidinoacetate to creatine, using S- adenosylmethionine as the methyl donor. Important in nervous system development; Belongs to the class I-like SAM-binding methyltransferase superfamily. RMT2 methyltransferase family (269 aa)
GATM	Glycine amidinotransferase, mitochondrial; Catalyzes the biosynthesis of guanidinoacetate, the immediate precursor of creatine. Creatine plays a vital role in energy metabolism in muscle tissues. May play a role in embryonic and central nervous system development. May be involved in the response to heart failure by elevating local creatine synthesis; Belongs to the amidinotransferase family (423 …
GCLC	Glutamate-cysteine ligase catalytic subunit (637 aa)
GGCT	Gamma-glutamylcyclotransferase; Catalyzes the formation of 5-oxoproline from gamma- glutamyl dipeptides and may play a significant role in glutathione homeostasis. Induces release of cytochrome c from mitochondria with resultant induction of apoptosis; Belongs to the gamma-glutamylcyclotransferase family (188 aa)
GIMAP4	GTPase IMAP family member 4; May play a role in regulating lymphocyte apoptosis (By similarity). Exhibits intrisinic GTPase activity. Shows a higher affinity for GDP over GTP (about 12-fold higher), and binding shows an absolute requirement for magnesium; Belongs to the TRAFAC class TrmE-Era-EngA-EngB-Septin- like GTPase superfamily. AIG1/Toc34/Toc159-like paraseptin GTPase family. IAN subfamily …
GLS	Glutaminase kidney isoform, mitochondrial; Catalyzes the first reaction in the primary pathway for the renal catabolism of glutamine. Plays a role in maintaining acid-base homeostasis. Regulates the levels of the neurotransmitter glutamate in the brain. Isoform 2 lacks catalytic activity; Ankyrin repeat domain containing (669 aa)
GLS2	Glutaminase liver isoform, mitochondrial; Plays an important role in the regulation of glutamine catabolism. Promotes mitochondrial respiration and increases ATP generation in cells by catalyzing the synthesis of glutamate and alpha-ketoglutarate. Increases cellular anti-oxidant function via NADH and glutathione production. May play a role in preventing tumor proliferation; Ankyrin repeat domain …
GLUD1	Glutamate dehydrogenase 1, mitochondrial; Mitochondrial glutamate dehydrogenase that converts L- glutamate into alpha-ketoglutarate. Plays a key role in glutamine anaplerosis by producing alpha-ketoglutarate, an important intermediate in the tricarboxylic acid cycle. May be involved in learning and memory reactions by increasing the turnover of the excitatory neurotransmitter glutamate (By simila…
GLUD2	Glutamate dehydrogenase 2, mitochondrial; Important for recycling the chief excitatory neurotransmitter, glutamate, during neurotransmission; Belongs to the Glu/Leu/Phe/Val dehydrogenases family (558 aa)
GLUL	Glutamine synthetase; This enzyme has 2 functions: it catalyzes the production of glutamine and 4-aminobutanoate (gamma-aminobutyric acid, GABA), the latter in a pyridoxal phosphate-independent manner (By similarity). Essential for proliferation of fetal skin fibroblasts; Belongs to the glutamine synthetase family (373 aa)
GMPS	GMP synthase [glutamine-hydrolyzing]; Involved in the de novo synthesis of guanine nucleotides which are not only essential for DNA and RNA synthesis, but also provide GTP, which is involved in a number of cellular processes important for cell division; Glutamine amidotransferase like class 1 domain containing (693 aa)
GPI	Glucose-6-phosphate isomerase; Besides it's role as a glycolytic enzyme, mammalian GPI can function as a tumor-secreted cytokine and an angiogenic factor (AMF) that stimulates endothelial cell motility. GPI is also a neurotrophic factor (Neuroleukin) for spinal and sensory neurons (569 aa)
GPN2	GPN-loop GTPase 2; Small GTPase required for proper localization of RNA polymerase II and III (RNAPII and RNAPIII). May act at an RNAP assembly step prior to nuclear import; GPN-loop GTPases (310 aa)
GPT	Alanine aminotransferase 1; Catalyzes the reversible transamination between alanine and 2-oxoglutarate to form pyruvate and glutamate. Participates in cellular nitrogen metabolism and also in liver gluconeogenesis starting with precursors transported from skeletal muscles (By similarity); Belongs to the class-I pyridoxal-phosphate-dependent aminotransferase family. Alanine aminotransferase subfam…
GSS	Glutathione synthetase; Belongs to the eukaryotic GSH synthase family (474 aa)
IDH1	Isocitrate dehydrogenase 1, cytosolic (414 aa)
IDH2	Isocitrate dehydrogenase [NADP], mitochondrial; Plays a role in intermediary metabolism and energy production. It may tightly associate or interact with the pyruvate dehydrogenase complex; Belongs to the isocitrate and isopropylmalate dehydrogenases family (452 aa)
LDHA	Lactate dehydrogenase A; Belongs to the LDH/MDH superfamily. LDH family (361 aa)
LDHB	Lactate dehydrogenase B; Belongs to the LDH/MDH superfamily. LDH family (334 aa)
MAT1A	S-adenosylmethionine synthase isoform type-1; Catalyzes the formation of S-adenosylmethionine from methionine and ATP. The reaction comprises two steps that are both catalyzed by the same enzyme: formation of S-adenosylmethionine (AdoMet) and triphosphate, and subsequent hydrolysis of the triphosphate (395 aa)
MAT2A	S-adenosylmethionine synthase isoform type-2; Catalyzes the formation of S-adenosylmethionine from methionine and ATP. The reaction comprises two steps that are both catalyzed by the same enzyme: formation of S-adenosylmethionine (AdoMet) and triphosphate, and subsequent hydrolysis of the triphosphate; Belongs to the AdoMet synthase family (395 aa)
MDH1	Malate dehydrogenase, cytoplasmic; Malate dehydrogenase 1; Belongs to the LDH/MDH superfamily. MDH type 2 family (352 aa)
MDH2	Malate dehydrogenase, mitochondrial; Malate dehydrogenase 2 (338 aa)
MTAP	S-methyl-5'-thioadenosine phosphorylase; Catalyzes the reversible phosphorylation of S-methyl-5'- thioadenosine (MTA) to adenine and 5-methylthioribose-1-phosphate. Involved in the breakdown of MTA, a major by-product of polyamine biosynthesis. Responsible for the first step in the methionine salvage pathway after MTA has been generated from S- adenosylmethionine. Has broad substrate specificity …
NADSYN1	Glutamine-dependent NAD(+) synthetase; NAD synthetase 1; In the C-terminal section; belongs to the NAD synthetase family (706 aa)
NAT8L	N-acetylaspartate synthetase; Plays a role in the regulation of lipogenesis by producing N-acetylaspartate acid (NAA), a brain-specific metabolite. NAA occurs in high concentration in brain and its hydrolysis plays a significant part in the maintenance of intact white matter. Promotes dopamine uptake by regulating TNF-alpha expression. Attenuates methamphetamine-induced inhibition of dopamine upt…
NME1	Nucleoside diphosphate kinase A; Major role in the synthesis of nucleoside triphosphates other than ATP. The ATP gamma phosphate is transferred to the NDP beta phosphate via a ping-pong mechanism, using a phosphorylated active-site intermediate. Possesses nucleoside-diphosphate kinase, serine/threonine-specific protein kinase, geranyl and farnesyl pyrophosphate kinase, histidine protein kinase an…
NME2	Nucleoside diphosphate kinase; Major role in the synthesis of nucleoside triphosphates other than ATP. Negatively regulates Rho activity by interacting with AKAP13/LBC. Acts as a transcriptional activator of the MYC gene; binds DNA non-specifically. Exhibits histidine protein kinase activity; NME/NM23 family (267 aa)
NME3	Nucleoside diphosphate kinase 3; Major role in the synthesis of nucleoside triphosphates other than ATP. The ATP gamma phosphate is transferred to the NDP beta phosphate via a ping-pong mechanism, using a phosphorylated active-site intermediate. Probably has a role in normal hematopoiesis by inhibition of granulocyte differentiation and induction of apoptosis; NME/NM23 family (169 aa)
NME4	Nucleoside diphosphate kinase, mitochondrial; Major role in the synthesis of nucleoside triphosphates other than ATP. The ATP gamma phosphate is transferred to the NDP beta phosphate via a ping-pong mechanism, using a phosphorylated active-site intermediate. Through the catalyzed exchange of gamma- phosphate between di- and triphosphonucleosides participates in regulation of intracellular nucleot…
OAT	Ornithine aminotransferase, mitochondrial; Ornithine aminotransferase (439 aa)
P4HA1	Prolyl 4-hydroxylase subunit alpha-1; Catalyzes the post-translational formation of 4- hydroxyproline in -Xaa-Pro-Gly- sequences in collagens and other proteins; Belongs to the P4HA family (534 aa)
P4HA2	Prolyl 4-hydroxylase subunit alpha-2; Catalyzes the post-translational formation of 4- hydroxyproline in -Xaa-Pro-Gly- sequences in collagens and other proteins (535 aa)
P4HA3	Prolyl 4-hydroxylase subunit alpha-3; Catalyzes the post-translational formation of 4- hydroxyproline in -Xaa-Pro-Gly- sequences in collagens and other proteins; Belongs to the P4HA family (604 aa)
P4HTM	Transmembrane prolyl 4-hydroxylase; Catalyzes the post-translational formation of 4- hydroxyproline in hypoxia-inducible factor (HIF) alpha proteins. Hydroxylates HIF1A at 'Pro-402' and 'Pro-564'. May function as a cellular oxygen sensor and, under normoxic conditions, may target HIF through the hydroxylation for proteasomal degradation via the von Hippel-Lindau ubiquitination complex (563 aa)
PAH	Phenylalanine-4-hydroxylase; Phenylalanine hydroxylase (452 aa)
PCK2	Phosphoenolpyruvate carboxykinase [GTP], mitochondrial; Catalyzes the conversion of oxaloacetate (OAA) to phosphoenolpyruvate (PEP), the rate-limiting step in the metabolic pathway that produces glucose from lactate and other precursors derived from the citric acid cycle; Belongs to the phosphoenolpyruvate carboxykinase [GTP] family (640 aa)
PDXK	Pyridoxal kinase; Required for synthesis of pyridoxal-5-phosphate from vitamin B6; Belongs to the pyridoxine kinase family (312 aa)
PGAM1	Phosphoglycerate mutase 1; Interconversion of 3- and 2-phosphoglycerate with 2,3- bisphosphoglycerate as the primer of the reaction. Can also catalyze the reaction of EC 5.4.2.4 (synthase), but with a reduced activity (254 aa)
PGAM2	Phosphoglycerate mutase 2; Interconversion of 3- and 2-phosphoglycerate with 2,3- bisphosphoglycerate as the primer of the reaction. Can also catalyze the reaction of EC 5.4.2.4 (synthase), but with a reduced activity; Belongs to the phosphoglycerate mutase family. BPG- dependent PGAM subfamily (253 aa)
PGK1	Phosphoglycerate kinase 1; In addition to its role as a glycolytic enzyme, it seems that PGK-1 acts as a polymerase alpha cofactor protein (primer recognition protein). May play a role in sperm motility (417 aa)
PGPEP1	Pyroglutamyl-peptidase 1; Removes 5-oxoproline from various penultimate amino acid residues except L-proline (209 aa)
PGS1	CDP-diacylglycerol--glycerol-3-phosphate 3-phosphatidyltransferase, mitochondrial; Functions in the biosynthesis of the anionic phospholipids phosphatidylglycerol and cardiolipin; Belongs to the CDP-alcohol phosphatidyltransferase class-II family (556 aa)
PHGDH	D-3-phosphoglycerate dehydrogenase; Catalyzes the reversible oxidation of 3-phospho-D- glycerate to 3-phosphonooxypyruvate, the first step of the phosphorylated L-serine biosynthesis pathway. Also catalyzes the reversible oxidation of 2-hydroxyglutarate to 2-oxoglutarate and the reversible oxidation of (S)-malate to oxaloacetate; Belongs to the D-isomer specific 2-hydroxyacid dehydrogenase family…
PKM	Pyruvate kinase PKM; Glycolytic enzyme that catalyzes the transfer of a phosphoryl group from phosphoenolpyruvate (PEP) to ADP, generating ATP. Stimulates POU5F1-mediated transcriptional activation. Plays a general role in caspase independent cell death of tumor cells. The ratio between the highly active tetrameric form and nearly inactive dimeric form determines whether glucose carbons are chann…
PLD1	Phospholipase D1; Implicated as a critical step in numerous cellular pathways, including signal transduction, membrane trafficking, and the regulation of mitosis. May be involved in the regulation of perinuclear intravesicular membrane traffic (By similarity); Phospholipases (1074 aa)
PLD2	Phospholipase D2; May have a role in signal-induced cytoskeletal regulation and/or endocytosis; Phospholipases (933 aa)
PNP	Purine nucleoside phosphorylase; The purine nucleoside phosphorylases catalyze the phosphorolytic breakdown of the N-glycosidic bond in the beta- (deoxy)ribonucleoside molecules, with the formation of the corresponding free purine bases and pentose-1-phosphate (289 aa)
PRKAA1	5'-AMP-activated protein kinase catalytic subunit alpha-1; Catalytic subunit of AMP-activated protein kinase (AMPK), an energy sensor protein kinase that plays a key role in regulating cellular energy metabolism. In response to reduction of intracellular ATP levels, AMPK activates energy-producing pathways and inhibits energy-consuming processes: inhibits protein, carbohydrate and lipid biosynthe…
PRKAA2	5'-AMP-activated protein kinase catalytic subunit alpha-2; Catalytic subunit of AMP-activated protein kinase (AMPK), an energy sensor protein kinase that plays a key role in regulating cellular energy metabolism. In response to reduction of intracellular ATP levels, AMPK activates energy-producing pathways and inhibits energy-consuming processes: inhibits protein, carbohydrate and lipid biosynthe…
PRKAB1	5'-AMP-activated protein kinase subunit beta-1; Non-catalytic subunit of AMP-activated protein kinase (AMPK), an energy sensor protein kinase that plays a key role in regulating cellular energy metabolism. In response to reduction of intracellular ATP levels, AMPK activates energy-producing pathways and inhibits energy-consuming processes: inhibits protein, carbohydrate and lipid biosynthesis, as…
PRKAB2	5'-AMP-activated protein kinase subunit beta-2; Non-catalytic subunit of AMP-activated protein kinase (AMPK), an energy sensor protein kinase that plays a key role in regulating cellular energy metabolism. In response to reduction of intracellular ATP levels, AMPK activates energy-producing pathways and inhibits energy-consuming processes: inhibits protein, carbohydrate and lipid biosynthesis, as…
PRKAG1	5'-AMP-activated protein kinase subunit gamma-1; AMP/ATP-binding subunit of AMP-activated protein kinase (AMPK), an energy sensor protein kinase that plays a key role in regulating cellular energy metabolism. In response to reduction of intracellular ATP levels, AMPK activates energy-producing pathways and inhibits energy-consuming processes: inhibits protein, carbohydrate and lipid biosynthesis,…
PRKAG2	5'-AMP-activated protein kinase subunit gamma-2; AMP/ATP-binding subunit of AMP-activated protein kinase (AMPK), an energy sensor protein kinase that plays a key role in regulating cellular energy metabolism. In response to reduction of intracellular ATP levels, AMPK activates energy-producing pathways and inhibits energy-consuming processes: inhibits protein, carbohydrate and lipid biosynthesis,…
PRKAG3	5'-AMP-activated protein kinase subunit gamma-3; AMP/ATP-binding subunit of AMP-activated protein kinase (AMPK), an energy sensor protein kinase that plays a key role in regulating cellular energy metabolism. In response to reduction of intracellular ATP levels, AMPK activates energy-producing pathways and inhibits energy-consuming processes: inhibits protein, carbohydrate and lipid biosynthesis,…
PSAT1	Phosphoserine aminotransferase; Catalyzes the reversible conversion of 3- phosphohydroxypyruvate to phosphoserine and of 3-hydroxy-2-oxo-4- phosphonooxybutanoate to phosphohydroxythreonine; Belongs to the class-V pyridoxal-phosphate-dependent aminotransferase family. SerC subfamily (370 aa)
PSPH	Phosphoserine phosphatase; Catalyzes the last step in the biosynthesis of serine from carbohydrates. The reaction mechanism proceeds via the formation of a phosphoryl-enzyme intermediates; HAD Asp-based non-protein phosphatases (225 aa)
PYCR1	Pyrroline-5-carboxylate reductase 1, mitochondrial; Housekeeping enzyme that catalyzes the last step in proline biosynthesis. Can utilize both NAD and NADP, but has higher affinity for NAD. Involved in the cellular response to oxidative stress (346 aa)
PYCR2	Pyrroline-5-carboxylate reductase 2; Housekeeping enzyme that catalyzes the last step in proline biosynthesis. In some cell types, such as erythrocytes, its primary function may be the generation of NADP(+). Can utilize both NAD and NADP. Has higher affinity for NADP, but higher catalytic efficiency with NADH. Involved in cellular response to oxidative stress (320 aa)
PYCRL	Pyrroline-5-carboxylate reductase 3; Enzyme that catalyzes the last step in proline biosynthesis. Proline is synthesized from either glutamate or ornithine; both are converted to pyrroline-5-carboxylate (P5C), and then to proline via pyrroline-5-carboxylate reductases (PYCRs). PYCRL is exclusively linked to the conversion of ornithine to proline (286 aa)
QPCT	Glutaminyl-peptide cyclotransferase; Responsible for the biosynthesis of pyroglutamyl peptides. Has a bias against acidic and tryptophan residues adjacent to the N-terminal glutaminyl residue and a lack of importance of chain length after the second residue. Also catalyzes N-terminal pyroglutamate formation. In vitro, catalyzes pyroglutamate formation of N-terminally truncated form of APP amyloid…
SCD	Acyl-CoA desaturase; Stearyl-CoA desaturase that utilizes O(2) and electrons from reduced cytochrome b5 to introduce the first double bond into saturated fatty acyl-CoA substrates. Catalyzes the insertion of a cis double bond at the delta-9 position into fatty acyl-CoA substrates including palmitoyl-CoA and stearoyl-CoA. Gives rise to a mixture of 16:1 and 18:1 unsaturated fatty acids. Plays an i…
SDHA	Succinate dehydrogenase [ubiquinone] flavoprotein subunit, mitochondrial; Flavoprotein (FP) subunit of succinate dehydrogenase (SDH) that is involved in complex II of the mitochondrial electron transport chain and is responsible for transferring electrons from succinate to ubiquinone (coenzyme Q). Can act as a tumor suppressor; Belongs to the FAD-dependent oxidoreductase 2 family. FRD/SDH subfami…
SDHAF1	Succinate dehydrogenase assembly factor 1, mitochondrial; Plays an essential role in the assembly of succinate dehydrogenase (SDH), an enzyme complex (also referred to as respiratory complex II) that is a component of both the tricarboxylic acid (TCA) cycle and the mitochondrial electron transport chain, and which couples the oxidation of succinate to fumarate with the reduction of ubiquinone (co…
SDHAF2	Succinate dehydrogenase assembly factor 2, mitochondrial; Plays an essential role in the assembly of succinate dehydrogenase (SDH), an enzyme complex (also referred to as respiratory complex II) that is a component of both the tricarboxylic acid (TCA) cycle and the mitochondrial electron transport chain, and which couples the oxidation of succinate to fumarate with the reduction of ubiquinone (co…
SDHB	Succinate dehydrogenase [ubiquinone] iron-sulfur subunit, mitochondrial; Iron-sulfur protein (IP) subunit of succinate dehydrogenase (SDH) that is involved in complex II of the mitochondrial electron transport chain and is responsible for transferring electrons from succinate to ubiquinone (coenzyme Q) (280 aa)
SDHC	Succinate dehydrogenase cytochrome b560 subunit, mitochondrial; Membrane-anchoring subunit of succinate dehydrogenase (SDH) that is involved in complex II of the mitochondrial electron transport chain and is responsible for transferring electrons from succinate to ubiquinone (coenzyme Q); Belongs to the cytochrome b560 family (169 aa)
SDHD	Succinate dehydrogenase [ubiquinone] cytochrome b small subunit, mitochondrial; Membrane-anchoring subunit of succinate dehydrogenase (SDH) that is involved in complex II of the mitochondrial electron transport chain and is responsible for transferring electrons from succinate to ubiquinone (coenzyme Q) (159 aa)
SEPT10	Septin-10; Filament-forming cytoskeletal GTPase. May play a role in cytokinesis (Potential); Belongs to the TRAFAC class TrmE-Era-EngA-EngB-Septin- like GTPase superfamily. Septin GTPase family (454 aa)
SHMT1	Serine hydroxymethyltransferase, cytosolic; Interconversion of serine and glycine (483 aa)
SHMT2	Serine hydroxymethyltransferase, mitochondrial; Contributes to the de novo mitochondrial thymidylate biosynthesis pathway via its role in glycine and tetrahydrofolate metabolism. Thymidylate biosynthesis is required to prevent uracil accumulation in mtDNA. Interconversion of serine and glycine. Associates with mitochondrial DNA. Plays a role in the deubiquitination of target proteins as component…
SORD	Sorbitol dehydrogenase; Converts sorbitol to fructose. Part of the polyol pathway that plays an important role in sperm physiology. May play a role in the sperm motility by providing an energetic source for sperm; Belongs to the zinc-containing alcohol dehydrogenase family (357 aa)
SUCLA2	Succinate--CoA ligase [ADP-forming] subunit beta, mitochondrial; ATP-specific succinyl-CoA synthetase functions in the citric acid cycle (TCA), coupling the hydrolysis of succinyl-CoA to the synthesis of ATP and thus represents the only step of substrate-level phosphorylation in the TCA. The beta subunit provides nucleotide specificity of the enzyme and binds the substrate succinate, while the bi…
SUCLG1	Succinate--CoA ligase [ADP/GDP-forming] subunit alpha, mitochondrial; Succinyl-CoA synthetase functions in the citric acid cycle (TCA), coupling the hydrolysis of succinyl-CoA to the synthesis of either ATP or GTP and thus represents the only step of substrate-level phosphorylation in the TCA. The alpha subunit of the enzyme binds the substrates coenzyme A and phosphate, while succinate binding a…
SUCLG2	Succinate--CoA ligase [GDP-forming] subunit beta, mitochondrial; GTP-specific succinyl-CoA synthetase functions in the citric acid cycle (TCA), coupling the hydrolysis of succinyl-CoA to the synthesis of GTP and thus represents the only step of substrate-level phosphorylation in the TCA. The beta subunit provides nucleotide specificity of the enzyme and binds the substrate succinate, while the bi…
TAT	Tyrosine aminotransferase; Transaminase involved in tyrosine breakdown. Converts tyrosine to p-hydroxyphenylpyruvate. Can catalyze the reverse reaction, using glutamic acid, with 2-oxoglutarate as cosubstrate (in vitro). Has much lower affinity and transaminase activity towards phenylalanine (454 aa)
TMLHE	Trimethyllysine dioxygenase, mitochondrial; Converts trimethyllysine (TML) into hydroxytrimethyllysine (HTML); Belongs to the gamma-BBH/TMLD family (421 aa)
TPI1	Triosephosphate isomerase 1; Belongs to the triosephosphate isomerase family (286 aa)
UMPS	Uridine 5'-monophosphate synthase; Uridine monophosphate synthetase; In the C-terminal section; belongs to the OMP decarboxylase family (480 aa)
UPB1	Beta-ureidopropionase; Converts N-carbamoyl-beta-aminoisobutyrate and N- carbamoyl-beta-alanine (3-ureidopropanoate) to, respectively, beta-aminoisobutyrate and beta-alanine, ammonia and carbon dioxide (384 aa)
URAD	Putative 2-oxo-4-hydroxy-4-carboxy-5-ureidoimidazoline decarboxylase; Catalyzes the stereoselective decarboxylation of 2-oxo- 4-hydroxy-4-carboxy-5-ureidoimidazoline (OHCU) to (S)-allantoin (173 aa)

## Sheet: Table S4A
KEGG pathways analyzes
RWPE-1
1h REDUCED			6h REDUCED
Term description	Matching proteins		Term description	Matching proteins
Metabolic pathways	GSS,GCLC,ARG2,GLUD1,MAT2A,GLUL,GLS2,GLS,PKM,BCAT2,MAT2B,MDH2,GLUD2,IDH2,SHMT2,TAT,ARG1,PNP,FH,OAT,ATP5F1,MAT1A,ALDH4A1,GPT,LDHB,ABAT,GATM,ATP5A1,IDH1,MDH1,BCAT1,LDHA		Metabolic pathways	GSS,NME3,NME4,CKM,GCLC,GLUD1,CKB,GLS2,GLS,BCAT2,GLUD2,SHMT2,NME1,TAT,OAT,ATP5F1,ASS1,PGK1,ALDH4A1,NME1-NME2,NME2,GPT,ABAT,ATP5A1,GAMT,BCAT1
Biosynthesis of amino acids	ARG2,MAT2A,GLUL,PKM,BCAT2,MAT2B,IDH2,SHMT2,TAT,ARG1,MAT1A,GPT,IDH1,BCAT1		Alanine, aspartate and glutamate metabolism	GLUD1,GLS2,GLS,GLUD2,ASS1,ALDH4A1,GPT,ABAT
Cysteine and methionine metabolism	GSS,GCLC,MAT2A,BCAT2,MAT2B,MDH2,TAT,MAT1A,LDHB,MDH1,BCAT1,LDHA		Arginine biosynthesis	GLUD1,GLS2,GLS,GLUD2,ASS1,GPT
Arginine biosynthesis	ARG2,GLUD1,GLUL,GLS2,GLS,GLUD2,ARG1,GPT		Biosynthesis of amino acids	BCAT2,SHMT2,TAT,ASS1,PGK1,GPT,BCAT1
Glucagon signaling pathway	PRKAB1,PRKAB2,PRKAG2,PKM,PRKAG1,PRKAA1,PRKAA2,LDHB,PRKAG3,LDHA		D-Glutamine and D-glutamate metabolism	GLUD1,GLS2,GLS,GLUD2
Alanine, aspartate and glutamate metabolism	GLUD1,GLUL,GLS2,GLS,GLUD2,ALDH4A1,GPT,ABAT		Cysteine and methionine metabolism	GSS,GCLC,BCAT2,TAT,BCAT1
Carbon metabolism	GLUD1,PKM,MDH2,GLUD2,IDH2,SHMT2,FH,GPT,IDH1,MDH1		Arginine and proline metabolism	CKM,CKB,OAT,ALDH4A1,GAMT
Circadian rhythm	PRKAB1,PRKAB2,PRKAG2,PRKAG1,PRKAA1,PRKAA2,PRKAG3		Proximal tubule bicarbonate reclamation	GLUD1,GLS2,GLS,GLUD2
Longevity regulating pathway - multiple species	PRKAB1,PRKAB2,PRKAG2,PRKAG1,PRKAA1,PRKAA2,PRKAG3		Drug metabolism - other enzymes	NME3,NME4,NME1,NME1-NME2,NME2
Adipocytokine signaling pathway	PRKAB1,PRKAB2,PRKAG2,PRKAG1,PRKAA1,PRKAA2,PRKAG3		Pyrimidine metabolism	NME3,NME4,NME1,NME1-NME2,NME2
Pyruvate metabolism	PKM,MDH2,FH,LDHB,MDH1,LDHA		Carbon metabolism	GLUD1,GLUD2,SHMT2,PGK1,GPT
Hypertrophic cardiomyopathy (HCM)	PRKAB1,PRKAB2,PRKAG2,PRKAG1,PRKAA1,PRKAA2,PRKAG3		2-Oxocarboxylic acid metabolism	BCAT2,GPT,BCAT1
2-Oxocarboxylic acid metabolism	BCAT2,IDH2,GPT,IDH1,BCAT1		Purine metabolism	NME3,NME4,NME1,NME1-NME2,NME2
Longevity regulating pathway	PRKAB1,PRKAB2,PRKAG2,PRKAG1,PRKAA1,PRKAA2,PRKAG3		Valine, leucine and isoleucine biosynthesis	BCAT2,BCAT1
Thermogenesis	PRKAB1,PRKAB2,PRKAG2,PRKAG1,PRKAA1,ATP5F1,PRKAA2,ATP5A1,PRKAG3		Valine, leucine and isoleucine degradation	BCAT2,ABAT,BCAT1
D-Glutamine and D-glutamate metabolism	GLUD1,GLS2,GLS,GLUD2		GABAergic synapse	GLS2,GLS,ABAT
Proximal tubule bicarbonate reclamation	GLUD1,GLS2,GLS,GLUD2,MDH1		Nitrogen metabolism	GLUD1,GLUD2
Insulin resistance	PRKAB1,PRKAB2,PRKAG2,PRKAG1,PRKAA1,PRKAA2,PRKAG3		Pantothenate and CoA biosynthesis	BCAT2,BCAT1
AMPK signaling pathway	PRKAB1,PRKAB2,PRKAG2,PRKAG1,PRKAA1,PRKAA2,PRKAG3		Glycine, serine and threonine metabolism	SHMT2,GAMT
Citrate cycle (TCA cycle)	MDH2,IDH2,FH,IDH1,MDH1		Ferroptosis	GSS,GCLC
FoxO signaling pathway	PRKAB1,PRKAB2,PRKAG2,PRKAG1,PRKAA1,PRKAA2,PRKAG3		Glutathione metabolism	GSS,GCLC
Apelin signaling pathway	PRKAB1,PRKAB2,PRKAG2,PRKAG1,PRKAA1,PRKAA2,PRKAG3		Central carbon metabolism in cancer	GLS2,GLS
Insulin signaling pathway	PRKAB1,PRKAB2,PRKAG2,PRKAG1,PRKAA1,PRKAA2,PRKAG3		Glutamatergic synapse	GLS2,GLS
Oxytocin signaling pathway	PRKAB1,PRKAB2,PRKAG2,PRKAG1,PRKAA1,PRKAA2,PRKAG3		Oxidative phosphorylation	ATP5F1,ATP5A1
Non-alcoholic fatty liver disease (NAFLD)	PRKAB1,PRKAB2,PRKAG2,PRKAG1,PRKAA1,PRKAA2,PRKAG3		Parkinson's disease	ATP5F1,ATP5A1
Tight junction	PRKAB1,PRKAB2,PRKAG2,PRKAG1,PRKAA1,PRKAA2,PRKAG3		MicroRNAs in cancer	GLS2,GLS
Arginine and proline metabolism	ARG2,ARG1,OAT,ALDH4A1,GATM		Necroptosis	GLUD1,GLUD2
Central carbon metabolism in cancer	GLS2,GLS,PKM,IDH1,LDHA		Alzheimer's disease	ATP5F1,ATP5A1
Glyoxylate and dicarboxylate metabolism	GLUL,MDH2,SHMT2,MDH1		Huntington's disease	ATP5F1,ATP5A1
Glutathione metabolism	GSS,GCLC,IDH2,IDH1
Nitrogen metabolism	GLUD1,GLUL,GLUD2
GABAergic synapse	GLUL,GLS2,GLS,ABAT
Propanoate metabolism	LDHB,ABAT,LDHA
Valine, leucine and isoleucine biosynthesis	BCAT2,BCAT1
Valine, leucine and isoleucine degradation	BCAT2,ABAT,BCAT1
Glycolysis / Gluconeogenesis	PKM,LDHB,LDHA
Pantothenate and CoA biosynthesis	BCAT2,BCAT1
Glutamatergic synapse	GLUL,GLS2,GLS
Glycine, serine and threonine metabolism	SHMT2,GATM
Ferroptosis	GSS,GCLC
Necroptosis	GLUD1,GLUL,GLUD2
Huntington's disease	DNAH8,ATP5F1,ATP5A1
Peroxisome	IDH2,IDH1
Amoebiasis	ARG2,ARG1
Autophagy - animal	PRKAA1,PRKAA2
Oxidative phosphorylation	ATP5F1,ATP5A1
Fluid shear stress and atherosclerosis	PRKAA1,PRKAA2
1h UNCHANGED			6h UNCHANGED
Term description	Matching proteins		Term description	Matching proteins
Metabolic pathways	ASNS,ACO2,GSS,AHCY,NME3,NME4,PYCRL,CKM,CHPT1,TPI1,ACADS,FOLH1,PLD2,CAD,SDHA,CSAD,GLUD1,GADL1,PDXK,PGAM2,CKB,FASN,ASL,ACO1,AHCYL2,SHMT1,UPB1,NADSYN1,IDH2,ALAS2,SHMT2,NME1,CS,PYCR2,PLD1,ADSS,SDHC,PHGDH,ATP5F1,AHCYL1,PGAM1,ALDH18A1,ASS1,AK1,PGK1,SDHB,SDHD,MTAP,NME1-NME2,NME2,ALAS1,PSPH,ABAT,CBSL,ATP5A1,PYCR1,ALDH7A1,IDH1,CPS1,GAMT,NAT8L,ADSL		Metabolic pathways	ACO2,GSS,AHCY,PYCRL,CHPT1,TPI1,ACADS,G6PC,FOLH1,ARG2,PLD2,CAD,CSAD,GLUD1,PDXK,PGAM2,MAT2A,FASN,ASL,GLUL,AHCYL2,GLS,SHMT1,PKM,UPB1,MAT2B,NADSYN1,IDH2,ALAS2,SHMT2,PYCR2,PLD1,ARG1,PNP,ADSS,OAT,PHGDH,ATP5F1,AHCYL1,CTH,PGAM1,ALDH18A1,MAT1A,ASS1,AK1,G6PC2,MTAP,GPT,ALAS1,PSPH,LDHB,ABAT,GATM,CBSL,ATP5A1,PYCR1,ALDH7A1,IDH1,GAMT,NAT8L,LDHA,PAH,ADSL
Biosynthesis of amino acids	ACO2,PYCRL,TPI1,PGAM2,ASL,ACO1,SHMT1,IDH2,SHMT2,CS,PYCR2,PHGDH,PGAM1,ALDH18A1,ASS1,PGK1,PSPH,CBSL,PYCR1,IDH1,CPS1		Biosynthesis of amino acids	ACO2,PYCRL,TPI1,ARG2,PGAM2,MAT2A,ASL,GLUL,SHMT1,PKM,MAT2B,IDH2,SHMT2,PYCR2,ARG1,PHGDH,CTH,PGAM1,ALDH18A1,MAT1A,ASS1,GPT,PSPH,CBSL,PYCR1,IDH1,PAH
Carbon metabolism	ACO2,TPI1,ACADS,SDHA,GLUD1,PGAM2,ACO1,SHMT1,IDH2,SHMT2,CS,SDHC,PHGDH,PGAM1,PGK1,SDHB,SDHD,PSPH,IDH1,CPS1		Glucagon signaling pathway	PRKAB1,G6PC,PRKAB2,CPT1A,PRKAG2,PGAM2,PKM,PRKAG1,PRKAA1,PGAM1,PRKAA2,G6PC2,CPT1C,CPT1B,LDHB,PRKAG3,LDHA
Alanine, aspartate and glutamate metabolism	ASNS,FOLH1,CAD,GLUD1,ASL,ADSS,ASS1,ABAT,CPS1,NAT8L,ADSL		Glycine, serine and threonine metabolism	PGAM2,SHMT1,ALAS2,SHMT2,PHGDH,CTH,PGAM1,ALAS1,PSPH,GATM,CBSL,ALDH7A1,GAMT
Glycine, serine and threonine metabolism	PGAM2,SHMT1,ALAS2,SHMT2,PHGDH,PGAM1,ALAS1,PSPH,CBSL,ALDH7A1,GAMT		Alanine, aspartate and glutamate metabolism	FOLH1,CAD,GLUD1,ASL,GLUL,GLS,ADSS,ASS1,GPT,ABAT,NAT8L,ADSL
Citrate cycle (TCA cycle)	ACO2,SDHA,ACO1,IDH2,CS,SDHC,SDHB,SDHD,IDH1		Cysteine and methionine metabolism	GSS,AHCY,MAT2A,AHCYL2,MAT2B,AHCYL1,CTH,MAT1A,MTAP,LDHB,CBSL,LDHA
Arginine and proline metabolism	PYCRL,CKM,CKB,PYCR2,ALDH18A1,PYCR1,ALDH7A1,GAMT		Carbon metabolism	ACO2,TPI1,ACADS,GLUD1,PGAM2,SHMT1,PKM,IDH2,SHMT2,PHGDH,PGAM1,GPT,PSPH,IDH1
2-Oxocarboxylic acid metabolism	ACO2,ACO1,IDH2,CS,IDH1		Adipocytokine signaling pathway	PRKAB1,G6PC,PRKAB2,CPT1A,PRKAG2,PRKAG1,PRKAA1,PRKAA2,G6PC2,CPT1C,CPT1B,PRKAG3
Thermogenesis	SDHA,CPT1A,SDHC,ATP5F1,CPT2,SDHB,SDHD,CPT1C,CPT1B,ATP5A1		AMPK signaling pathway	PRKAB1,G6PC,PRKAB2,CPT1A,PRKAG2,FASN,PRKAG1,PRKAA1,PRKAA2,G6PC2,CPT1C,CPT1B,PRKAG3
Fatty acid degradation	ACADS,CPT1A,CPT2,CPT1C,CPT1B,ALDH7A1		Arginine and proline metabolism	PYCRL,ARG2,PYCR2,ARG1,OAT,ALDH18A1,GATM,PYCR1,ALDH7A1,GAMT
Cysteine and methionine metabolism	GSS,AHCY,AHCYL2,AHCYL1,MTAP,CBSL		Arginine biosynthesis	ARG2,GLUD1,ASL,GLUL,GLS,ARG1,ASS1,GPT
Fatty acid metabolism	ACADS,CPT1A,FASN,CPT2,CPT1C,CPT1B		Insulin resistance	PRKAB1,G6PC,PRKAB2,CPT1A,PRKAG2,PRKAG1,PRKAA1,PRKAA2,G6PC2,CPT1B,PRKAG3
Glyoxylate and dicarboxylate metabolism	ACO2,ACO1,SHMT1,SHMT2,CS		Thermogenesis	PRKAB1,PRKAB2,CPT1A,PRKAG2,PRKAG1,PRKAA1,ATP5F1,PRKAA2,CPT2,CPT1C,CPT1B,ATP5A1,PRKAG3
Pyrimidine metabolism	NME3,NME4,CAD,UPB1,NME1,NME1-NME2,NME2		Glycolysis / Gluconeogenesis	TPI1,G6PC,PGAM2,PKM,PGAM1,G6PC2,LDHB,ALDH7A1,LDHA
Purine metabolism	NME3,NME4,NME1,ADSS,AK1,NME1-NME2,NME2,ADSL		Circadian rhythm	PRKAB1,PRKAB2,PRKAG2,PRKAG1,PRKAA1,PRKAA2,PRKAG3
Drug metabolism - other enzymes	NME3,NME4,UPB1,NME1,NME1-NME2,NME2		Insulin signaling pathway	PRKAB1,G6PC,PRKAB2,PRKAG2,FASN,PRKAG1,PRKAA1,PRKAA2,G6PC2,PRKAG3
Arginine biosynthesis	GLUD1,ASL,ASS1,CPS1		FoxO signaling pathway	PRKAB1,G6PC,PRKAB2,PRKAG2,PRKAG1,PRKAA1,PRKAA2,G6PC2,PRKAG3
Glycolysis / Gluconeogenesis	TPI1,PGAM2,PGAM1,PGK1,ALDH7A1		Longevity regulating pathway - multiple species	PRKAB1,PRKAB2,PRKAG2,PRKAG1,PRKAA1,PRKAA2,PRKAG3
beta-Alanine metabolism	GADL1,UPB1,ABAT,ALDH7A1		Fatty acid degradation	ACADS,CPT1A,CPT2,CPT1C,CPT1B,ALDH7A1
Oxidative phosphorylation	SDHA,SDHC,ATP5F1,SDHB,SDHD,ATP5A1		Hypertrophic cardiomyopathy (HCM)	PRKAB1,PRKAB2,PRKAG2,PRKAG1,PRKAA1,PRKAA2,PRKAG3
Parkinson's disease	SDHA,SDHC,ATP5F1,SDHB,SDHD,ATP5A1		Fatty acid metabolism	ACADS,CPT1A,FASN,CPT2,CPT1C,CPT1B
Glycerophospholipid metabolism	CHPT1,PLD2,ACHE,CHAT,PLD1		Longevity regulating pathway	PRKAB1,PRKAB2,PRKAG2,PRKAG1,PRKAA1,PRKAA2,PRKAG3
Glutathione metabolism	GSS,GGCT,IDH2,IDH1		Central carbon metabolism in cancer	PGAM2,GLS,PKM,PGAM1,IDH1,LDHA
Glucagon signaling pathway	CPT1A,PGAM2,PGAM1,CPT1C,CPT1B		2-Oxocarboxylic acid metabolism	ACO2,IDH2,GPT,IDH1
Alzheimer's disease	SDHA,SDHC,ATP5F1,SDHB,SDHD,ATP5A1		Apelin signaling pathway	PRKAB1,PRKAB2,PRKAG2,PRKAG1,PRKAA1,PRKAA2,PRKAG3
Huntington's disease	SDHA,SDHC,ATP5F1,SDHB,SDHD,ATP5A1		Oxytocin signaling pathway	PRKAB1,PRKAB2,PRKAG2,PRKAG1,PRKAA1,PRKAA2,PRKAG3
PPAR signaling pathway	CPT1A,CPT2,CPT1C,CPT1B		Non-alcoholic fatty liver disease (NAFLD)	PRKAB1,PRKAB2,PRKAG2,PRKAG1,PRKAA1,PRKAA2,PRKAG3
Peroxisome	CRAT,IDH2,IDH1,CROT		Tight junction	PRKAB1,PRKAB2,PRKAG2,PRKAG1,PRKAA1,PRKAA2,PRKAG3
Ether lipid metabolism	CHPT1,PLD2,PLD1		Glyoxylate and dicarboxylate metabolism	ACO2,GLUL,SHMT1,SHMT2
Valine, leucine and isoleucine degradation	ACADS,ABAT,ALDH7A1		Pyruvate metabolism	PKM,LDHB,ALDH7A1,LDHA
Taurine and hypotaurine metabolism	CSAD,GADL1		Glycerophospholipid metabolism	CHPT1,PLD2,ACHE,CHAT,PLD1
AMPK signaling pathway	CPT1A,FASN,CPT1C,CPT1B		Glutathione metabolism	GSS,GGCT,IDH2,IDH1
Nitrogen metabolism	GLUD1,CPS1		PPAR signaling pathway	CPT1A,CPT2,CPT1C,CPT1B
Central carbon metabolism in cancer	PGAM2,PGAM1,IDH1		Citrate cycle (TCA cycle)	ACO2,IDH2,IDH1
Adipocytokine signaling pathway	CPT1A,CPT1C,CPT1B		beta-Alanine metabolism	UPB1,ABAT,ALDH7A1
Pantothenate and CoA biosynthesis	GADL1,UPB1		D-Glutamine and D-glutamate metabolism	GLUD1,GLS
Non-alcoholic fatty liver disease (NAFLD)	SDHA,SDHC,SDHB,SDHD		Propanoate metabolism	LDHB,ABAT,LDHA
One carbon pool by folate	SHMT1,SHMT2		Peroxisome	CRAT,IDH2,IDH1,CROT
Butanoate metabolism	ACADS,ABAT		Purine metabolism	PKM,PNP,ADSS,AK1,ADSL
Antifolate resistance	SHMT1,SHMT2		Ether lipid metabolism	CHPT1,PLD2,PLD1
Choline metabolism in cancer	CHPT1,PLD2,PLD1		Valine, leucine and isoleucine degradation	ACADS,ABAT,ALDH7A1
Porphyrin and chlorophyll metabolism	ALAS2,ALAS1		Glutamatergic synapse	PLD2,GLUL,GLS,PLD1
Lysine degradation	BBOX1,ALDH7A1		Nitrogen metabolism	GLUD1,GLUL
			One carbon pool by folate	SHMT1,SHMT2
			Proximal tubule bicarbonate reclamation	GLUD1,GLS
			GABAergic synapse	GLUL,GLS,ABAT
			Butanoate metabolism	ACADS,ABAT
			Nicotinate and nicotinamide metabolism	NADSYN1,PNP
			Galactose metabolism	G6PC,G6PC2
			Antifolate resistance	SHMT1,SHMT2
			Choline metabolism in cancer	CHPT1,PLD2,PLD1
			Pyrimidine metabolism	CAD,UPB1,PNP
			Starch and sucrose metabolism	G6PC,G6PC2
			Porphyrin and chlorophyll metabolism	ALAS2,ALAS1
			Carbohydrate digestion and absorption	G6PC,G6PC2
			Fluid shear stress and atherosclerosis	PRKAA1,PRKAA2,ASS1
			Lysine degradation	BBOX1,ALDH7A1
1h INCREASED			6h INCREASED
Term description	Matching proteins		Term description	Matching proteins
Citrate cycle (TCA cycle)	ACO2,SDHA,ACO1,SDHC,SDHB,SDHD,SUCLA2,SUCLG1,SUCLG2		Citrate cycle (TCA cycle)	ACO2,SDHA,ACO1,MDH2,CS,FH,SDHC,SDHB,SDHD,SUCLA2,SUCLG2,MDH1
Carbon metabolism	ACO2,SDHA,ACO1,PKM,SDHC,SDHB,SDHD,SUCLA2,SUCLG1,GPT,SUCLG2		Carbon metabolism	ACO2,SDHA,ACO1,MDH2,CS,FH,SDHC,SDHB,SDHD,SUCLA2,CPS1,SUCLG2,MDH1
Metabolic pathways	ACO2,G6PC,ASPA,SDHA,ACO1,PKM,SDHC,CTH,ASS1,G6PC2,SDHB,SDHD,SUCLA2,SUCLG1,GPT,LDHB,SUCLG2,LDHA,PAH		Metabolic pathways	ASNS,ACO2,FOLH1,ASPA,SDHA,GADL1,ASL,ACO1,MDH2,CS,FH,SDHC,ASS1,SDHB,SDHD,SUCLA2,CPS1,NAT8L,SUCLG2,MDH1
Biosynthesis of amino acids	ACO2,ACO1,PKM,CTH,ASS1,GPT,PAH		Alanine, aspartate and glutamate metabolism	ASNS,FOLH1,ASPA,ASL,ASS1,CPS1,NAT8L
Propanoate metabolism	SUCLA2,SUCLG1,LDHB,SUCLG2,LDHA		Glyoxylate and dicarboxylate metabolism	ACO2,ACO1,MDH2,CS,MDH1
Glycolysis / Gluconeogenesis	G6PC,PKM,G6PC2,LDHB,LDHA		Biosynthesis of amino acids	ACO2,ASL,ACO1,CS,ASS1,CPS1
Glucagon signaling pathway	G6PC,PKM,G6PC2,LDHB,LDHA		2-Oxocarboxylic acid metabolism	ACO2,ACO1,CS
2-Oxocarboxylic acid metabolism	ACO2,ACO1,GPT		Arginine biosynthesis	ASL,ASS1,CPS1
Alanine, aspartate and glutamate metabolism	ASPA,ASS1,GPT		Pyruvate metabolism	MDH2,FH,MDH1
Pyruvate metabolism	PKM,LDHB,LDHA		Oxidative phosphorylation	SDHA,SDHC,SDHB,SDHD
Oxidative phosphorylation	SDHA,SDHC,SDHB,SDHD		Parkinson's disease	SDHA,SDHC,SDHB,SDHD
Cysteine and methionine metabolism	CTH,LDHB,LDHA		Non-alcoholic fatty liver disease (NAFLD)	SDHA,SDHC,SDHB,SDHD
Parkinson's disease	SDHA,SDHC,SDHB,SDHD		Alzheimer's disease	SDHA,SDHC,SDHB,SDHD
Non-alcoholic fatty liver disease (NAFLD)	SDHA,SDHC,SDHB,SDHD		Huntington's disease	SDHA,SDHC,SDHB,SDHD
Alzheimer's disease	SDHA,SDHC,SDHB,SDHD		Thermogenesis	SDHA,SDHC,SDHB,SDHD
Huntington's disease	SDHA,SDHC,SDHB,SDHD		Propanoate metabolism	SUCLA2,SUCLG2
Thermogenesis	SDHA,SDHC,SDHB,SDHD		Cysteine and methionine metabolism	MDH2,MDH1
Arginine biosynthesis	ASS1,GPT		Lysine degradation	BBOX1,TMLHE
Glyoxylate and dicarboxylate metabolism	ACO2,ACO1
Galactose metabolism	G6PC,G6PC2
Starch and sucrose metabolism	G6PC,G6PC2
Carbohydrate digestion and absorption	G6PC,G6PC2
Lysine degradation	BBOX1,TMLHE
Central carbon metabolism in cancer	PKM,LDHA
Adipocytokine signaling pathway	G6PC,G6PC2
Insulin resistance	G6PC,G6PC2
AMPK signaling pathway	G6PC,G6PC2
FoxO signaling pathway	G6PC,G6PC2
Insulin signaling pathway	G6PC,G6PC2

## Sheet: Table S4B
KEGG pathways analyzes
LNCaP
1h REDUCED			6h REDUCED
Term description	Matching proteins		Term description	Matching proteins
Metabolic pathways	PCK2,CKM,ARG2,SORD,CKB,MAT2A,ASL,PKM,MAT2B,ARG1,PNP,OAT,ATP5F1,CTH,MAT1A,ASS1,AK1,AGMAT,GPT,LDHB,GATM,ATP5A1,GAMT,GPI,ACADVL,LDHA,PAH		Metabolic pathways	ACO2,PCK2,GSS,AHCY,CKM,GCLC,PGS1,P4HA1,CAD,GLUD1,GADL1,CKB,MAT2A,AHCYL2,MAT2B,IDH2,PNP,ATP5F1,AHCYL1,MAT1A,AK1,GPT,CBSL,ATP5A1,P4HA2,IDH1,P4HA3,CPS1,GAMT,GMPS,CEPT1
Glucagon signaling pathway	PCK2,PRKAB1,PRKAB2,CPT1A,PRKAG2,PKM,PRKAG1,PRKAA1,PRKAA2,LDHB,PRKAG3,LDHA		Cysteine and methionine metabolism	GSS,AHCY,GCLC,MAT2A,AHCYL2,MAT2B,AHCYL1,MAT1A,CBSL
Biosynthesis of amino acids	ARG2,MAT2A,ASL,PKM,MAT2B,ARG1,CTH,MAT1A,ASS1,GPT,PAH		Biosynthesis of amino acids	ACO2,MAT2A,MAT2B,IDH2,MAT1A,GPT,CBSL,IDH1,CPS1
Adipocytokine signaling pathway	PCK2,PRKAB1,PRKAB2,CPT1A,PRKAG2,PRKAG1,PRKAA1,PRKAA2,PRKAG3		Circadian rhythm	PRKAB1,PRKAB2,PRKAG2,PRKAG1,PRKAA1,PRKAA2,PRKAG3
AMPK signaling pathway	PCK2,PRKAB1,PRKAB2,CPT1A,PRKAG2,PRKAG1,PRKAA1,SCD,PRKAA2,PRKAG3		Adipocytokine signaling pathway	PCK2,PRKAB1,PRKAB2,PRKAG2,PRKAG1,PRKAA1,PRKAA2,PRKAG3
Arginine and proline metabolism	CKM,ARG2,CKB,ARG1,OAT,AGMAT,GATM,GAMT		Glucagon signaling pathway	PCK2,PRKAB1,PRKAB2,PRKAG2,PRKAG1,PRKAA1,PRKAA2,PRKAG3
Circadian rhythm	PRKAB1,PRKAB2,PRKAG2,PRKAG1,PRKAA1,PRKAA2,PRKAG3		Longevity regulating pathway - multiple species	PRKAB1,PRKAB2,PRKAG2,PRKAG1,PRKAA1,PRKAA2,PRKAG3
Thermogenesis	PRKAB1,PRKAB2,CPT1A,PRKAG2,PRKAG1,PRKAA1,ATP5F1,PRKAA2,CPT2,ATP5A1,PRKAG3		Insulin resistance	PCK2,PRKAB1,PRKAB2,PRKAG2,PRKAG1,PRKAA1,PRKAA2,PRKAG3
Insulin resistance	PCK2,PRKAB1,PRKAB2,CPT1A,PRKAG2,PRKAG1,PRKAA1,PRKAA2,PRKAG3		AMPK signaling pathway	PCK2,PRKAB1,PRKAB2,PRKAG2,PRKAG1,PRKAA1,PRKAA2,PRKAG3
Longevity regulating pathway - multiple species	PRKAB1,PRKAB2,PRKAG2,PRKAG1,PRKAA1,PRKAA2,PRKAG3		FoxO signaling pathway	PCK2,PRKAB1,PRKAB2,PRKAG2,PRKAG1,PRKAA1,PRKAA2,PRKAG3
FoxO signaling pathway	PCK2,PRKAB1,PRKAB2,PRKAG2,PRKAG1,PRKAA1,PRKAA2,PRKAG3		Insulin signaling pathway	PCK2,PRKAB1,PRKAB2,PRKAG2,PRKAG1,PRKAA1,PRKAA2,PRKAG3
Insulin signaling pathway	PCK2,PRKAB1,PRKAB2,PRKAG2,PRKAG1,PRKAA1,PRKAA2,PRKAG3		Hypertrophic cardiomyopathy (HCM)	PRKAB1,PRKAB2,PRKAG2,PRKAG1,PRKAA1,PRKAA2,PRKAG3
Hypertrophic cardiomyopathy (HCM)	PRKAB1,PRKAB2,PRKAG2,PRKAG1,PRKAA1,PRKAA2,PRKAG3		Longevity regulating pathway	PRKAB1,PRKAB2,PRKAG2,PRKAG1,PRKAA1,PRKAA2,PRKAG3
Cysteine and methionine metabolism	MAT2A,MAT2B,CTH,MAT1A,LDHB,LDHA		Arginine and proline metabolism	CKM,P4HA1,CKB,P4HA2,P4HA3,GAMT
Longevity regulating pathway	PRKAB1,PRKAB2,PRKAG2,PRKAG1,PRKAA1,PRKAA2,PRKAG3		Thermogenesis	PRKAB1,PRKAB2,PRKAG2,PRKAG1,PRKAA1,ATP5F1,PRKAA2,ATP5A1,PRKAG3
Arginine biosynthesis	ARG2,ASL,ARG1,ASS1,GPT		Apelin signaling pathway	PRKAB1,PRKAB2,PRKAG2,PRKAG1,PRKAA1,PRKAA2,PRKAG3
Apelin signaling pathway	PRKAB1,PRKAB2,PRKAG2,PRKAG1,PRKAA1,PRKAA2,PRKAG3		Oxytocin signaling pathway	PRKAB1,PRKAB2,PRKAG2,PRKAG1,PRKAA1,PRKAA2,PRKAG3
Oxytocin signaling pathway	PRKAB1,PRKAB2,PRKAG2,PRKAG1,PRKAA1,PRKAA2,PRKAG3		Non-alcoholic fatty liver disease (NAFLD)	PRKAB1,PRKAB2,PRKAG2,PRKAG1,PRKAA1,PRKAA2,PRKAG3
Non-alcoholic fatty liver disease (NAFLD)	PRKAB1,PRKAB2,PRKAG2,PRKAG1,PRKAA1,PRKAA2,PRKAG3		2-Oxocarboxylic acid metabolism	ACO2,IDH2,GPT,IDH1
Tight junction	PRKAB1,PRKAB2,PRKAG2,PRKAG1,PRKAA1,PRKAA2,PRKAG3		Tight junction	PRKAB1,PRKAB2,PRKAG2,PRKAG1,PRKAA1,PRKAA2,PRKAG3
Glycolysis / Gluconeogenesis	PCK2,PKM,LDHB,GPI,LDHA		Carbon metabolism	ACO2,GLUD1,IDH2,GPT,IDH1,CPS1
Pyruvate metabolism	PCK2,PKM,LDHB,LDHA		Citrate cycle (TCA cycle)	ACO2,PCK2,IDH2,IDH1
Fatty acid metabolism	CPT1A,SCD,CPT2,ACADVL		Alanine, aspartate and glutamate metabolism	CAD,GLUD1,GPT,CPS1
PPAR signaling pathway	PCK2,CPT1A,SCD,CPT2		Glutathione metabolism	GSS,GCLC,IDH2,IDH1
Alanine, aspartate and glutamate metabolism	ASL,ASS1,GPT		Arginine biosynthesis	GLUD1,GPT,CPS1
Glycine, serine and threonine metabolism	CTH,GATM,GAMT		Purine metabolism	ENTPD4,PNP,AK1,ADPRM,GMPS
Fatty acid degradation	CPT1A,CPT2,ACADVL		Nitrogen metabolism	GLUD1,CPS1
Carbon metabolism	PKM,GPT,GPI		Peroxisome	CRAT,IDH2,IDH1
Propanoate metabolism	LDHB,LDHA		Proximal tubule bicarbonate reclamation	PCK2,GLUD1
Fluid shear stress and atherosclerosis	PRKAA1,PRKAA2,ASS1		Glycerophospholipid metabolism	PGS1,ADPRM,CEPT1
Purine metabolism	PKM,PNP,AK1		Pyrimidine metabolism	CAD,ENTPD4,PNP
Huntington's disease	DNAH8,ATP5F1,ATP5A1		Glycine, serine and threonine metabolism	CBSL,GAMT
Central carbon metabolism in cancer	PKM,LDHA		Ferroptosis	GSS,GCLC
Amoebiasis	ARG2,ARG1		Huntington's disease	DNAH8,ATP5F1,ATP5A1
1h UNCHANGED			6h UNCHANGED
Term description	Matching proteins		Term description	Matching proteins
Metabolic pathways	PYCRL,CHPT1,TPI1,UMPS,G6PC,FOLH1,PLD2,GLUD1,AKR1B1,PDXK,PGAM2,FASN,GLUL,GLS2,GLS,SHMT1,BCAT2,GLUD2,AFMID,IDH2,ALAS2,SHMT2,PYCR2,PLD1,TAT,ADSS,OAT,PHGDH,PGAM1,ALDH18A1,ALDH4A1,G6PC2,PSAT1,MTAP,GPT,ALAS1,PSPH,ABAT,CBSL,PYCR1,IDH1,CPS1,NAT8L,GMPS,BCAT1,LDHA,ADSL		Metabolic pathways	ASNS,ACO2,NME3,NME4,PYCRL,CHPT1,UMPS,ACADS,FOLH1,ARG2,PLD2,SDHA,CSAD,GLUD1,FASN,ASL,ACO1,GLS2,GLS,PKM,BCAT2,UPB1,NADSYN1,MDH2,GLUD2,IDH2,ALAS2,URAD,SHMT2,NME1,CS,PYCR2,PLD1,TAT,ARG1,PNP,ADSS,FH,SDHC,OAT,ATP5F1,CTH,ALDH18A1,ASS1,ADA,PGK1,ADO,ALDH4A1,SDHB,SDHD,AGMAT,PSAT1,SUCLA2,MTAP,NME1-NME2,NME2,SUCLG1,GPT,ALAS1,ALDOA,LDHB,ABAT,GATM,ATP5A1,PYCR1,IDH1,GAMT,NAT8L,SUCLG2,MDH1,ACADVL,BCAT1,LDHA,PAH,…
Biosynthesis of amino acids	PYCRL,TPI1,PGAM2,GLUL,SHMT1,BCAT2,IDH2,SHMT2,PYCR2,TAT,PHGDH,PGAM1,ALDH18A1,PSAT1,GPT,PSPH,CBSL,PYCR1,IDH1,CPS1,BCAT1		Biosynthesis of amino acids	ACO2,PYCRL,ARG2,ASL,ACO1,PKM,BCAT2,IDH2,SHMT2,CS,PYCR2,TAT,ARG1,CTH,ALDH18A1,ASS1,PGK1,PSAT1,GPT,ALDOA,PYCR1,IDH1,BCAT1,PAH
Alanine, aspartate and glutamate metabolism	FOLH1,GLUD1,GLUL,GLS2,GLS,GLUD2,ADSS,ALDH4A1,GPT,ABAT,CPS1,NAT8L,ADSL		Carbon metabolism	ACO2,ACADS,SDHA,GLUD1,ACO1,PKM,MDH2,GLUD2,IDH2,SHMT2,CS,FH,SDHC,PGK1,SDHB,SDHD,PSAT1,SUCLA2,SUCLG1,GPT,ALDOA,IDH1,SUCLG2,MDH1
Carbon metabolism	TPI1,GLUD1,PGAM2,SHMT1,GLUD2,IDH2,SHMT2,PHGDH,PGAM1,PSAT1,GPT,PSPH,IDH1,CPS1		Citrate cycle (TCA cycle)	ACO2,SDHA,ACO1,MDH2,IDH2,CS,FH,SDHC,SDHB,SDHD,SUCLA2,SUCLG1,IDH1,SUCLG2,MDH1
Glycine, serine and threonine metabolism	PGAM2,SHMT1,ALAS2,SHMT2,PHGDH,PGAM1,PSAT1,ALAS1,PSPH,CBSL		Alanine, aspartate and glutamate metabolism	ASNS,FOLH1,GLUD1,ASL,GLS2,GLS,GLUD2,ADSS,ASS1,ALDH4A1,GPT,ABAT,NAT8L,ADSL
Arginine biosynthesis	GLUD1,GLUL,GLS2,GLS,GLUD2,GPT,CPS1		Arginine and proline metabolism	PYCRL,ARG2,PYCR2,ARG1,OAT,ALDH18A1,ALDH4A1,AGMAT,GATM,PYCR1,GAMT
2-Oxocarboxylic acid metabolism	BCAT2,IDH2,GPT,IDH1,BCAT1		Arginine biosynthesis	ARG2,GLUD1,ASL,GLS2,GLS,GLUD2,ARG1,ASS1,GPT
Cysteine and methionine metabolism	BCAT2,TAT,MTAP,CBSL,BCAT1,LDHA		2-Oxocarboxylic acid metabolism	ACO2,ACO1,BCAT2,IDH2,CS,GPT,IDH1,BCAT1
Arginine and proline metabolism	PYCRL,PYCR2,OAT,ALDH18A1,ALDH4A1,PYCR1		Cysteine and methionine metabolism	BCAT2,MDH2,TAT,CTH,MTAP,LDHB,MDH1,BCAT1,LDHA
D-Glutamine and D-glutamate metabolism	GLUD1,GLS2,GLS,GLUD2		Fatty acid metabolism	ACADS,CPT1A,FASN,SCD,CPT2,CPT1C,CPT1B,ACADVL
Central carbon metabolism in cancer	PGAM2,GLS2,GLS,PGAM1,IDH1,LDHA		Purine metabolism	NME3,NME4,PKM,URAD,NME1,PNP,ADSS,ADA,NME1-NME2,NME2,ADSL
Glycolysis / Gluconeogenesis	TPI1,G6PC,PGAM2,PGAM1,G6PC2,LDHA		Glycine, serine and threonine metabolism	ALAS2,SHMT2,CTH,PSAT1,ALAS1,GATM,GAMT
Nitrogen metabolism	GLUD1,GLUL,GLUD2,CPS1		Glyoxylate and dicarboxylate metabolism	ACO2,ACO1,MDH2,SHMT2,CS,MDH1
Glucagon signaling pathway	G6PC,CPT1A,PGAM2,PGAM1,G6PC2,LDHA		Propanoate metabolism	SUCLA2,SUCLG1,LDHB,ABAT,SUCLG2,LDHA
Proximal tubule bicarbonate reclamation	GLUD1,GLS2,GLS,GLUD2		Pyrimidine metabolism	NME3,NME4,UMPS,UPB1,NME1,PNP,NME1-NME2,NME2
Glyoxylate and dicarboxylate metabolism	GLUL,SHMT1,AFMID,SHMT2		D-Glutamine and D-glutamate metabolism	GLUD1,GLS2,GLS,GLUD2
Glycerophospholipid metabolism	CHPT1,PLD2,ACHE,CHAT,PLD1		Pyruvate metabolism	PKM,MDH2,FH,LDHB,MDH1,LDHA
Glutamatergic synapse	PLD2,GLUL,GLS2,GLS,PLD1		Fatty acid degradation	ACADS,CPT1A,CPT2,CPT1C,CPT1B,ACADVL
Galactose metabolism	G6PC,AKR1B1,G6PC2		Drug metabolism - other enzymes	NME3,NME4,UMPS,UPB1,NME1,NME1-NME2,NME2
Valine, leucine and isoleucine biosynthesis	BCAT2,BCAT1		Thermogenesis	SDHA,CPT1A,SDHC,ATP5F1,CPT2,SDHB,SDHD,CPT1C,CPT1B,ATP5A1
GABAergic synapse	GLUL,GLS2,GLS,ABAT		Proximal tubule bicarbonate reclamation	GLUD1,GLS2,GLS,GLUD2,MDH1
Vitamin B6 metabolism	PDXK,PSAT1		Glucagon signaling pathway	CPT1A,PKM,CPT1C,CPT1B,LDHB,LDHA
Ether lipid metabolism	CHPT1,PLD2,PLD1		Central carbon metabolism in cancer	GLS2,GLS,PKM,IDH1,LDHA
Valine, leucine and isoleucine degradation	BCAT2,ABAT,BCAT1		Glycolysis / Gluconeogenesis	PKM,PGK1,ALDOA,LDHB,LDHA
Fatty acid metabolism	CPT1A,FASN,CPT2		PPAR signaling pathway	CPT1A,SCD,CPT2,CPT1C,CPT1B
AMPK signaling pathway	G6PC,CPT1A,FASN,G6PC2		Oxidative phosphorylation	SDHA,SDHC,ATP5F1,SDHB,SDHD,ATP5A1
Adipocytokine signaling pathway	G6PC,CPT1A,G6PC2		Parkinson's disease	SDHA,SDHC,ATP5F1,SDHB,SDHD,ATP5A1
One carbon pool by folate	SHMT1,SHMT2		Valine, leucine and isoleucine degradation	ACADS,BCAT2,ABAT,BCAT1
Pantothenate and CoA biosynthesis	BCAT2,BCAT1		Glycerophospholipid metabolism	CHPT1,PLD2,ACHE,CHAT,PLD1
Peroxisome	CRAT,IDH2,IDH1		Pantothenate and CoA biosynthesis	BCAT2,UPB1,BCAT1
Choline metabolism in cancer	CHPT1,PLD2,PLD1		Alzheimer's disease	SDHA,SDHC,ATP5F1,SDHB,SDHD,ATP5A1
Insulin resistance	G6PC,CPT1A,G6PC2		Valine, leucine and isoleucine biosynthesis	BCAT2,BCAT1
Citrate cycle (TCA cycle)	IDH2,IDH1		AMPK signaling pathway	CPT1A,FASN,SCD,CPT1C,CPT1B
Antifolate resistance	SHMT1,SHMT2		Huntington's disease	SDHA,SDHC,ATP5F1,SDHB,SDHD,ATP5A1
Propanoate metabolism	ABAT,LDHA		Phenylalanine, tyrosine and tryptophan biosynthesis	TAT,PAH
Fructose and mannose metabolism	TPI1,AKR1B1		Peroxisome	CRAT,IDH2,IDH1,CROT
Starch and sucrose metabolism	G6PC,G6PC2		Taurine and hypotaurine metabolism	CSAD,ADO
Insulin signaling pathway	G6PC,FASN,G6PC2		Ether lipid metabolism	CHPT1,PLD2,PLD1
Porphyrin and chlorophyll metabolism	ALAS2,ALAS1		Glutathione metabolism	GGCT,IDH2,IDH1
Carbohydrate digestion and absorption	G6PC,G6PC2		Glutamatergic synapse	PLD2,GLS2,GLS,PLD1
Fatty acid degradation	CPT1A,CPT2		Phenylalanine metabolism	TAT,PAH
Glutathione metabolism	IDH2,IDH1		Nitrogen metabolism	GLUD1,GLUD2
Necroptosis	GLUD1,GLUL,GLUD2		Adipocytokine signaling pathway	CPT1A,CPT1C,CPT1B
Purine metabolism	ADSS,GMPS,ADSL		Non-alcoholic fatty liver disease (NAFLD)	SDHA,SDHC,SDHB,SDHD
PPAR signaling pathway	CPT1A,CPT2		Butanoate metabolism	ACADS,ABAT
Drug metabolism - other enzymes	UMPS,GMPS		GABAergic synapse	GLS2,GLS,ABAT
Fc gamma R-mediated phagocytosis	PLD2,PLD1		Nicotinate and nicotinamide metabolism	NADSYN1,PNP
GnRH signaling pathway	PLD2,PLD1		beta-Alanine metabolism	UPB1,ABAT
			HIF-1 signaling pathway	PGK1,ALDOA,LDHA
			Choline metabolism in cancer	CHPT1,PLD2,PLD1
			Porphyrin and chlorophyll metabolism	ALAS2,ALAS1
1h INCREASED			6h INCREASED
Term description	Matching proteins		Term description	Matching proteins
Metabolic pathways	ACO2,GSS,NME3,NME4,CHPT1,GCLC,ACADS,FOLH1,ASPA,SDHA,CSAD,GADL1,ASL,ACO1,UPB1,NADSYN1,MDH2,SHMT2,NME1,CS,FH,SDHC,ATP5F1,ASS1,PGK1,ADO,SDHB,SDHD,SUCLA2,NME1-NME2,NME2,SUCLG1,ABAT,CBSL,ATP5A1,ALDH7A1,NAT8L,SUCLG2,MDH1		Metabolic pathways	GSS,NME3,NME4,TPI1,G6PC,ASPA,BLVRB,SDHA,SORD,AKR1B1,PDXK,PGAM2,ASL,GLUL,GLS,SHMT1,AFMID,URAD,SHMT2,NME1,SDHC,PHGDH,PGAM1,ASS1,G6PC2,SDHB,SDHD,SUCLA2,NME2,SUCLG1,PSPH,CBSL,ALDH7A1,GPI,SUCLG2
Citrate cycle (TCA cycle)	ACO2,SDHA,ACO1,MDH2,CS,FH,SDHC,SDHB,SDHD,SUCLA2,SUCLG1,SUCLG2,MDH1		Carbon metabolism	TPI1,SDHA,PGAM2,SHMT1,SHMT2,SDHC,PHGDH,PGAM1,SDHB,SDHD,SUCLA2,SUCLG1,PSPH,GPI,SUCLG2
Carbon metabolism	ACO2,ACADS,SDHA,ACO1,MDH2,SHMT2,CS,FH,SDHC,PGK1,SDHB,SDHD,SUCLA2,SUCLG1,SUCLG2,MDH1		Biosynthesis of amino acids	TPI1,PGAM2,ASL,GLUL,SHMT1,SHMT2,PHGDH,PGAM1,ASS1,PSPH,CBSL
Biosynthesis of amino acids	ACO2,ASL,ACO1,SHMT2,CS,ASS1,PGK1,CBSL		Glycine, serine and threonine metabolism	PGAM2,SHMT1,SHMT2,PHGDH,PGAM1,PSPH,CBSL,ALDH7A1
Glyoxylate and dicarboxylate metabolism	ACO2,ACO1,MDH2,SHMT2,CS,MDH1		Citrate cycle (TCA cycle)	SDHA,SDHC,SDHB,SDHD,SUCLA2,SUCLG1,SUCLG2
Thermogenesis	SDHA,CPT1A,SDHC,ATP5F1,CPT2,SDHB,SDHD,CPT1C,CPT1B,ATP5A1		Glycolysis / Gluconeogenesis	TPI1,G6PC,PGAM2,PGAM1,G6PC2,ALDH7A1,GPI
Alanine, aspartate and glutamate metabolism	FOLH1,ASPA,ASL,ASS1,ABAT,NAT8L		Alanine, aspartate and glutamate metabolism	ASPA,ASL,GLUL,GLS,ASS1
Fatty acid degradation	ACADS,CPT1A,CPT2,CPT1C,CPT1B,ALDH7A1		Arginine biosynthesis	ASL,GLUL,GLS,ASS1
Drug metabolism - other enzymes	NME3,NME4,UPB1,NME1,NME1-NME2,NME2		Glyoxylate and dicarboxylate metabolism	GLUL,SHMT1,AFMID,SHMT2
Cysteine and methionine metabolism	GSS,GCLC,MDH2,CBSL,MDH1		Drug metabolism - other enzymes	NME3,NME4,NME1,NME2
Fatty acid metabolism	ACADS,CPT1A,CPT2,CPT1C,CPT1B		Purine metabolism	NME3,NME4,URAD,NME1,NME2
Pyrimidine metabolism	NME3,NME4,UPB1,NME1,NME1-NME2,NME2		Galactose metabolism	G6PC,AKR1B1,G6PC2
Oxidative phosphorylation	SDHA,SDHC,ATP5F1,SDHB,SDHD,ATP5A1		Propanoate metabolism	SUCLA2,SUCLG1,SUCLG2
beta-Alanine metabolism	GADL1,UPB1,ABAT,ALDH7A1		Fructose and mannose metabolism	TPI1,SORD,AKR1B1
Propanoate metabolism	SUCLA2,SUCLG1,ABAT,SUCLG2		Pyrimidine metabolism	NME3,NME4,NME1,NME2
Parkinson's disease	SDHA,SDHC,ATP5F1,SDHB,SDHD,ATP5A1		Starch and sucrose metabolism	G6PC,G6PC2,GPI
Pyruvate metabolism	MDH2,FH,ALDH7A1,MDH1		Glucagon signaling pathway	G6PC,PGAM2,PGAM1,G6PC2
Taurine and hypotaurine metabolism	CSAD,GADL1,ADO		Oxidative phosphorylation	SDHA,SDHC,SDHB,SDHD
Alzheimer's disease	SDHA,SDHC,ATP5F1,SDHB,SDHD,ATP5A1		Parkinson's disease	SDHA,SDHC,SDHB,SDHD
Huntington's disease	SDHA,SDHC,ATP5F1,SDHB,SDHD,ATP5A1		Lysine degradation	BBOX1,TMLHE,ALDH7A1
2-Oxocarboxylic acid metabolism	ACO2,ACO1,CS		Non-alcoholic fatty liver disease (NAFLD)	SDHA,SDHC,SDHB,SDHD
PPAR signaling pathway	CPT1A,CPT2,CPT1C,CPT1B		Central carbon metabolism in cancer	PGAM2,GLS,PGAM1
Purine metabolism	NME3,NME4,NME1,NME1-NME2,NME2		Alzheimer's disease	SDHA,SDHC,SDHB,SDHD
Glycine, serine and threonine metabolism	SHMT2,CBSL,ALDH7A1		Huntington's disease	SDHA,SDHC,SDHB,SDHD
Valine, leucine and isoleucine degradation	ACADS,ABAT,ALDH7A1		One carbon pool by folate	SHMT1,SHMT2
Lysine degradation	BBOX1,TMLHE,ALDH7A1		Histidine metabolism	ASPA,ALDH7A1
Non-alcoholic fatty liver disease (NAFLD)	SDHA,SDHC,SDHB,SDHD		Thermogenesis	SDHA,SDHC,SDHB,SDHD
Adipocytokine signaling pathway	CPT1A,CPT1C,CPT1B		Antifolate resistance	SHMT1,SHMT2
Pantothenate and CoA biosynthesis	GADL1,UPB1		Pentose and glucuronate interconversions	SORD,AKR1B1
Arginine biosynthesis	ASL,ASS1		Tryptophan metabolism	AFMID,ALDH7A1
Histidine metabolism	ASPA,ALDH7A1		Carbohydrate digestion and absorption	G6PC,G6PC2
Glucagon signaling pathway	CPT1A,CPT1C,CPT1B		Cysteine and methionine metabolism	GSS,CBSL
Butanoate metabolism	ACADS,ABAT		Glycerolipid metabolism	AKR1B1,ALDH7A1
AMPK signaling pathway	CPT1A,CPT1C,CPT1B		Adipocytokine signaling pathway	G6PC,G6PC2
Ferroptosis	GSS,GCLC		GABAergic synapse	GLUL,GLS
Glutathione metabolism	GSS,GCLC		Insulin resistance	G6PC,G6PC2
Glycolysis / Gluconeogenesis	PGK1,ALDH7A1		Glutamatergic synapse	GLUL,GLS
Peroxisome	CRAT,CROT		AMPK signaling pathway	G6PC,G6PC2
			FoxO signaling pathway	G6PC,G6PC2

## Sheet: Table S5
RNAseq Data Schoepf et al, Nat. Commun 2020 https://doi.org/10.1038/s41467-020-15237-5
	mean_Benign	mean_PCa	pvalue_PCa_VS_Benign	padj_PCa_VS_Benign
ABAT	2038.8	3005.96	0.0359712	0.0825161
ACADS	287.32	218.762	0.023156	0.0580387
ACADVL	5359.08	4786.9	0.0927622	0.175144
ACHE	81.6544	56.0658	0.014986	0.0407162
ACN9	211.745	357.084	3.15945e-09	1.3634e-07
ACO1	1554.91	1355.79	0.091822	0.173774
ACO2	2178.16	2413.71	0.0537496	0.114104
ADA	95.3157	63.4504	0.0175511	0.0463084
ADO	694.182	792.539	5.66632e-05	0.000405807
ADPRM	299.306	453.101	0.00220921	0.008498
ADSL	742.474	1084.58	9.29338e-11	7.4797e-09
ADSS	1145.59	1286.28	0.0582614	0.121632
AFMID	562.155	860.602	4.91258e-07	8.28237e-06
AGMAT	26.3742	58.2463	0.000658375	0.00310322
AHCY	2608.86	3670.8	1.62289e-06	2.15697e-05
AHCYL1	3227.99	3252.24	0.825189	0.883453
AHCYL2	931.381	916.14	0.734239	0.81483
AK1	291.432	229.561	0.00355483	0.0126069
AKR1B1	973.111	615.569	0.169694	0.28002
ALAS1	871.082	902.604	0.588989	0.700227
ALAS2	0.334248	1.09758	0.0401185	0.0901787
ALDH18A1	1657.48	2350.88	4.95349e-06	5.39412e-05
ALDH4A1	1894.12	1475.45	0.105763	0.193897
ALDH7A1	2078.3	2557.72	0.057045	0.119659
ALDOA	8725.68	8133.98	0.169742	0.280055
ARG1	402.547	548.084	3.51568e-09	1.4763e-07
ARG2	1162.14	1337.89	0.0429735	0.095399
ARHGAP44	348.321	324.529	0.421026	0.552273
ASL	418.376	563.523	4.44756e-06	4.91582e-05
ASNS	453.51	673.529	1.3875e-07	2.90715e-06
ASPA	159.602	57.3319	2.64332e-08	7.5723e-07
ASS1	1225.55	814.516	0.0478629	0.104047
ATP5A1	8055.99	8915.23	0.0151423	0.0410582
ATP5F1	2475.32	2818.06	0.00166397	0.00674701
BBOX1	32.8503	16.6182	0.395828	0.528309
BCAT1	198.299	168.702	0.346197	0.479189
BCAT2	628.071	1110.76	9.50764e-08	2.13312e-06
BLVRB	846.841	910.774	0.448341	0.577606
C6orf57	123.828	156.727	0.0051382	0.0169783
CAD	753.603	836.996	0.122041	0.216574
CBSL	717.065	1481.5	7.90123e-06	7.88258e-05
CEPT1	667.687	657.811	0.749008	0.825932
CHAT	0.606787	0.696092	0.84709	0.897402
CKB	6657.98	5370.67	0.157949	0.264622
CKM	171.533	124.885	0.0558373	0.117515
CMPK1	4411.42	6859.83	3.70889e-11	3.42341e-09
CPS1	63.0603	45.5947	0.151321	0.256141
CPT1A	1826.32	1809.73	0.926564	0.952233
CPT1B	3.33687	4.90136	0.151047	0.255763
CPT1C	75.951	57.8328	0.0246966	0.0612943
CPT2	627.654	877.156	3.52124e-06	4.06939e-05
CRAT	1166.5	1564.36	0.0791717	0.154817
CROT	1143.18	1202.64	0.639259	0.741111
CS	2235.03	2839.69	2.89324e-08	8.17679e-07
CSAD	679.846	654.251	0.663828	0.761007
CTH	160.24	195.874	0.0328781	0.0766829
DNAH8	148.949	322.167	0.0160582	0.0430923
ENSG00000160200	717.065	1481.5	7.90123e-06	7.88258e-05
ENTPD4	1456.16	1468.53	0.897747	0.932744
FASN	4051.71	11428	2.6034e-07	4.86657e-06
FH	1040.5	1262.47	2.05327e-05	0.00017598
FOLH1	3232.41	9980.03	5.80316e-07	9.42351e-06
G6PC	0.160391	0.812051	0.0468278	0.102202
G6PC2	1.27861	0.963537	0.458745	0.586675
GADL1	4.69241	4.28047	0.830914	0.887072
GAMT	323.83	418.924	0.0414067	0.0925105
GATM	517.524	314.45	0.000421212	0.00213043
GCLC	1439.92	1267.7	0.0852847	0.163972
GGCT	566.316	1262.72	5.71076e-16	3.21738e-13
GIMAP4	576.013	449.68	0.0843759	0.162672
GLS	1539.22	1470.24	0.420993	0.552266
GLS2	93.9315	70.796	0.0147313	0.0401858
GLUD1	5299.71	6415.76	0.0985595	0.183393
GLUD2	40.5855	45.059	0.475816	0.601502
GLUL	9047.37	7134.23	0.0185893	0.0484362
GMPS	707.367	840.575	0.000422011	0.00213303
GPI	2753.64	3682.55	1.52323e-09	7.25217e-08
GPN2	297.505	311.545	0.299337	0.430854
GPT	18.5979	13.1593	0.172146	0.283168
GSS	1033.68	1145.66	0.230675	0.354604
IDH1	7960.33	10118.2	0.0205739	0.0527069
IDH2	2488.01	2719.01	0.116092	0.208631
LDHA	4290.79	5216.9	0.0157161	0.042348
LDHB	5050.27	3367.93	0.00197852	0.0077766
MAT1A	9.47828	4.39988	0.0318726	0.0748542
MAT2A	5801.85	5456.64	0.326725	0.459163
MAT2B	1822.48	1461.76	0.00011341	0.000718131
MDH1	2546.08	2717.7	0.132092	0.230312
MDH2	2081.39	3054.08	5.70172e-10	3.30927e-08
MTAP	726.901	721.156	0.836477	0.890573
NADSYN1	923.283	992.479	0.0886358	0.16897
NAT8L	98.001	63.6164	0.0925753	0.174873
NME1	149.363	284.764	8.04997e-15	2.96854e-12
NME1-NME2	NA	NA	NA	NA
NME2	15.2143	22.2866	0.134454	0.233316
NME3	472.515	621.7	0.165506	0.274539
NME4	1990.21	2545.71	0.00719064	0.0223799
OAT	2838.59	1691.24	6.22315e-06	6.52964e-05
P4HA1	992.388	1393.43	2.89366e-10	1.9117e-08
P4HA2	472.968	373.445	0.0268819	0.0653504
P4HA3	111.543	136.664	0.337992	0.470723
P4HTM	676.561	930.883	2.3363e-07	4.45346e-06
PAH	76.5905	122.479	0.352883	0.485833
PCK2	376.402	389.937	0.589424	0.700498
PDXK	1657.37	1597.7	0.676039	0.770521
PGAM1	414.1	351.192	0.0158589	0.0426426
PGAM2	7.62302	7.41199	0.682272	0.775751
PGK1	4894.12	4979.3	0.647257	0.747632
PGPEP1	1165.77	1178.17	0.890048	0.926961
PGS1	31.2401	33.2268	0.881375	0.92116
PHGDH	2123.91	2000.81	0.625355	0.729978
PKM	9258.7	8467.13	0.125535	0.221477
PLD1	355.974	215.141	1.08594e-05	0.000102681
PLD2	748.339	718.602	0.63425	0.736846
PNP	350.985	472.367	7.42669e-06	7.52013e-05
PRKAA1	2335.58	2468.34	0.343158	0.476218
PRKAA2	508.502	563.775	0.193054	0.310067
PRKAB1	504.608	484.212	0.415469	0.547
PRKAB2	1009.28	932.422	0.318007	0.450596
PRKAG1	1136.13	1323.16	0.00183821	0.00732236
PRKAG2	1018.23	1044.86	0.650086	0.749875
PRKAG3	1.85596	2.41716	0.87773	0.918676
PSAT1	393.544	731.446	8.49435e-05	0.000566719
PSPH	239.95	281.425	0.0283327	0.0680938
PYCR1	880.774	2665.26	3.52919e-17	2.75304e-14
PYCR2	1093.2	975.387	0.0337413	0.0782419
PYCRL	164.193	291.347	7.79146e-06	7.79607e-05
QPCT	261.844	261.994	0.995683	0.997158
SCD	6835.16	9134.39	0.183939	0.298333
SDHA	1443.04	1486.82	0.447829	0.577203
SDHAF1	145.779	179.645	0.0295498	0.0704762
SDHAF2	571.285	611.192	0.154175	0.259824
SDHB	957.397	1089.81	0.00539113	0.0176416
SDHC	1194.22	1301.26	0.0369269	0.084275
SDHD	1559.88	1422.6	0.0626123	0.128664
SEPT10	1442.94	1190.18	0.00108525	0.00470423
SHMT1	501.886	419.462	0.00590459	0.0190484
SHMT2	753.851	1120.12	2.33083e-05	0.000195266
SORD	7759.19	8923.47	0.509462	0.63233
SUCLA2	1103.7	1057.07	0.546375	0.663528
SUCLG1	1289.07	1279.64	0.870639	0.913801
SUCLG2	1866.58	2241.03	0.0116728	0.0332932
TAT	0.341356	0.465052	0.735076	NA
TMLHE	195.326	94.0574	9.63682e-14	2.22107e-11
TPI1	3976.64	4868.08	9.55846e-08	2.13743e-06
UMPS	530.399	655.15	0.00108389	0.00470035
UPB1	6.77987	5.82501	0.383738	0.517004
URAD	0.132257	0.142487	0.960397	NA
